# Supplementary material for: Neural mechanism underlies CYLD modulation of morphology and synaptic function of medium spiny neurons in dorsolateral striatum
Source: Front Mol Neurosci. 2023 Feb 8;16:1107355. doi: 10.3389/fnmol.2023.1107355 (PMC9945542; doi:10.3389/fnmol.2023.1107355)
Supplement: Supplementary file 4 [file Data_Sheet_4.xlsx]

## Sheet: Dendritic length-Fig.1C
	Dendritic length (um)
Neuron	Cyld+/+	Cyld-/-
1	2940.2	1478.16
2	2966.69	2321.39
3	2068.84	1404.18
4	3548.22	1758.18
5	4116.6	1439.78
6	3236.96	3009.86
7	2923.66	1541.84
8	2144.93	3198.8
9	3637.86	3000.78
10	3538.75	2313.88
11	3652.59	3108.91
12	2798.43	2032.22
13	1926.82	1575.44
14	2972.51	2692.46
15	2756.32	2375.89
16	2508.11	1648.67
17	3198.17	1784.38
18	3239.32	1462.37
19	3198.45	2681
20	2791.56	3471.89
21	2948.07	2411.82
22		2108.77
23		2967.22
24		1570.29
25		2353.16
26		2818.88
27		2481.11
28		3269.77
29		1905
mean	3005.38	2282.28
SEM	119.633	119.676

## Sheet: Branch surface area-Fig.1D
	Branch surface area (um2)
Neuron	Cyld+/+	Cyld-/-
1	51122.3	38217.8
2	61396.6	35046.7
3	36992	25398.9
4	46026	21874.6
5	54988.1	23690.2
6	52422.2	42540.7
7	54393.8	21595.4
8	26914.7	36492.6
9	40355	31920.2
10	42189.1	43344.4
11	43180.6	43640.9
12	35557.8	41065.3
13	23008	15262.1
14	35851.2	44778.9
15	41970.7	39956.5
16	33616.5	44494.8
17	56077.7	31012.8
18	38554.5	25605.2
19	35048.1	48589.6
20	39800.7	41441
21	53029	29173.7
22		17772.4
23		39586.3
24		18421.4
25		21417.5
26		48509.3
27		26833.4
28		27316.8
29		30125.4
mean	42975.9	32935.3
SEM	2203.08	1850.9

## Sheet: Number of intersections-Fig1E
	Number of intersections
Distance from soma (um)	Cyld+/+
	1	2	3	4	5	6	7	8	9	10	11	12	13	14	15	16	17	18	19	20	21	mean	SEM
10	7	5	6	12	6	6	5	9	7	9	9	4	11	5	6	7	7	7	6	6	3	6.80952	0.47619
20	12	7	8	14	11	10	8	12	13	15	14	12	12	9	8	12	10	15	8	13	9	11.0476	0.545441
30	14	11	11	16	13	13	10	14	17	18	19	20	16	14	13	19	14	17	14	16	16	15	0.601585
40	14	14	13	20	21	14	15	15	20	25	26	26	15	22	14	24	21	18	19	15	16	18.4286	0.952619
50	15	16	12	22	29	17	20	17	22	27	21	25	14	20	17	18	21	19	22	18	20	19.619	0.903633
60	17	18	13	30	28	16	18	17	24	26	24	24	16	22	17	17	20	23	23	20	21	20.6667	0.959497
70	16	15	15	27	26	18	18	18	27	29	23	23	15	23	17	18	15	23	20	20	17	20.1429	0.976597
80	19	18	14	25	30	17	17	13	21	23	22	19	10	21	17	18	15	21	22	15	18	18.8095	0.965152
90	17	19	13	25	25	16	16	11	22	25	17	15	10	16	16	13	14	19	22	14	18	17.2857	0.966444
100	17	20	11	29	28	20	18	10	20	17	17	12	8	20	17	11	18	19	20	13	18	17.2857	1.15293
110	14	18	13	15	28	20	14	9	14	14	19	11	5	12	13	10	16	15	17	13	15	14.5238	1.00147
120	13	18	11	13	25	20	14	7	11	11	15	8	4	7	11	7	13	10	12	8	17	12.1429	1.07855
130	9	13	9	11	19	15	11	5	8	7	14	3	2	5	9	5	13	9	8	6	13	9.2381	0.930706
140	8	11	6	6	14	12	11	3	5	5	10	3	1	1	8	3	10	10	9	3	8	7	0.825198
150	7	8	2	4	8	6	6	2	3	3	7	2	0	1	5	2	10	7	5	2	6	4.57143	0.595904
160	7	5	0	0	4	5	6	1	2	1	1	2	0	0	3	1	9	2	5	2	3	2.80952	0.554716
170	5	2	0	0	1	5	5	0	2	1	1	1	0	0	2	5	8	0	2	1	0	1.95238	0.499887
180	4	1	0	0	0	2	4	0	1	0	1	1	0	0	2	2	7	0	2	1	0	1.33333	0.392388
Distance from soma (um)	Cyld-/-
	1	2	3	4	5	6	7	8	9	10	11	12	13	14	15	16	17	18	19	20	21	22	23	24	25	26	27	28	29	mean	SEM
10	6	3	5	5	6	6	6	7	8	7	6	5	6	5	6	5	5	6	7	6	7	5	5	5	8	6	8	10	6	6.06897	0.247803
20	10	8	7	10	9	10	11	14	10	14	10	6	12	9	8	6	7	9	11	12	12	8	10	9	12	7	11	12	8	9.72414	0.402873
30	10	12	11	13	11	11	13	17	14	17	18	9	13	15	14	8	8	12	15	17	14	17	13	12	19	11	16	23	14	13.6897	0.633824
40	9	16	12	14	12	16	13	21	16	17	23	9	16	9	14	8	9	14	16	20	19	15	19	10	18	17	17	26	16	15.2069	0.820578
50	11	17	11	16	12	21	11	19	16	14	22	10	15	11	19	11	9	14	16	24	22	17	21	11	22	19	19	28	14	16.2759	0.905507
60	10	15	12	16	8	20	10	23	15	15	23	10	11	14	18	13	10	15	17	25	21	22	20	12	23	22	20	25	14	16.5172	0.952855
70	9	18	11	13	9	22	11	21	14	15	22	10	9	15	19	13	9	10	18	29	20	18	21	11	23	18	21	25	14	16.1379	1.0276
80	10	13	10	13	11	22	9	22	15	15	20	12	7	17	16	12	10	9	17	25	19	13	23	11	16	18	18	20	15	15.1034	0.879914
90	10	12	8	8	8	20	9	20	15	15	19	11	4	15	16	10	10	6	20	22	13	9	23	12	14	15	15	21	12	13.5172	0.942459
100	7	11	8	8	7	19	7	19	14	12	20	11	5	16	16	9	10	5	17	20	9	7	22	12	13	15	16	14	7	12.2759	0.924351
110	6	8	4	7	8	20	8	18	12	13	17	12	5	14	15	8	11	4	15	17	8	6	20	8	8	13	12	10	5	10.7586	0.883141
120	5	7	4	6	6	17	3	16	10	11	15	9	6	15	12	7	12	3	12	10	5	6	12	4	4	14	9	6	4	8.62069	0.788485
130	4	6	4	5	4	13	2	11	7	6	12	10	3	15	8	7	11	3	9	8	3	4	6	4	1	12	6	4	2	6.55172	0.690517
140	3	3	3	2	2	10	1	9	5	5	10	6	2	12	6	8	8	2	8	7	2	2	2	0	1	9	3	2	2	4.65517	0.622398
150	2	3	2		2	6	1	5	2	3	5	6	1	8	4	4	4	2	4	5	0	1	1	0	1	7	1	2	1	2.96429	0.40268
160	2	1	1	0	0	5	1	3	2	2	1	5		7	2	1	1	1	2	1	0	1	1	0	0	2	1	0	1	1.57143	0.309197
170	2	0	0	0	0	3	0	2	1	0	0	5	0	5	0	0	1	0	0	1	0	0	0	0	0	1	0	0	1	0.758621	0.260991
180	0	0	0	0	0	0	0	1	0	0	0	5	0	4	0	0	1	0	0	0	0	0	0	0	0	1	0	0	1	0.448276	0.21964

## Sheet: Spine density-Fig.1G
	Spine density (spines/ um)
Dendrite	Cyld+/+	Cyld-/-
1	1.33472	0.265474
2	1.27866	0.204563
3	1.05123	0.142811
4	1.03429	0.32057
5	0.841579	0.3552
6	0.852278	0.350286
7	0.790134	0.50424
8	0.921217	0.479866
9	0.848296	0.460995
10	0.779302	0.488147
11	0.447875	0.100169
12	0.831918	0.217028
13	0.839772	0.24848
14	0.70526	0.433544
15	0.626189	0.337596
16	0.991041	0.286415
17	0.662403	0.664845
18	0.720768	0.654123
19	0.709451	0.575574
20	0.975048	0.465252
21	0.625	0.458737
22	0.77293	0.54406
23	0.569073	0.500883
24	0.548886	0.627839
25	0.607744	0.516742
26	1.3106	0.622971
27	1.13351	0.676813
28	0.916578	0.596345
29	1.07765	0.602773
30	1.08421	0.620875
31	0.905417	0.744073
32	1.0493	0.609837
33	1.33156	0.572503
34	1.58799	0.729542
35	1.17461	0.964453
36	0.872415	0.706033
37	0.847458	0.669792
38	0.877706	0.686662
39	0.905958	0.614062
40	0.922302	0.603569
41	1.00798	0.745419
42	0.893575	0.60478
43	0.786865	0.461472
44	0.923253	0.769841
45	0.802014	0.694005
46	0.96621	0.633456
47	1.24235	0.514738
48	1.17042	0.724314
49	0.645467	0.689333
50	0.673579	0.464326
51	0.788601	0.878096
52	0.776862	0.415216
53	1.01726	0.47942
54	0.75606	0.58326
55	0.715137	0.729425
56	0.625469	0.664728
57	0.484066	0.597392
58	0.985043	0.40062
59	0.740152	0.914219
60	0.670109	0.539502
61	0.60806	0.851347
62	0.894018	0.136119
63	0.822155	0.498651
64	0.87411	0.268973
65	0.886865	0.47164
66	0.749211	0.336332
67		0.396983
68		0.323474
69		0.482965
70		0.159413
71		0.35642
72		0.375081
73		0.212394
74		0.182851
75		0.135979
76		0.025641
77		0.092466
78		0.239343
79		0.124059
80		0.138807
81		0.115611
82		0.066799
83		0.124675
84		0.247476
85		0.144611
86		0.282463
87		0.337574
88		0.45861
89		0.224292
90		0.349377
91		0.187127
92		0.109997
93		0.273125
94		0.043333
95		0.228584
96		0.391164
97		0.154965
98		0.185954
99		0.198092
100		0.074094
mean	0.876776	0.427342
SEM	0.0272635	0.0225981

## Sheet: % of spines-Fig.1H
	% of spines
Type of spine	Cyld+/+
	1	2	3	4	5	6	7	8	9	10	11	12	13	14	15	16	17	18	19	20	21	22	23	24	25	26	27	28	29	30	31	32	33	34	35	36	37	38	39	40	41	42	43	44	mean	SEM
Mushroom	19.5122	26.4706	44.7368	38.8889	47.0588	54.2857	52.1739	56.6667	44.4444	22.8571	37.5	50	63.6364	43.3333	55.1724	45.614	43.4783	20	54.1667	17.6471	41.6667	23.0769	23.3333	60	57.6923	35.4839	31.5789	39.3939	48.1482	20	37.037	33.3333	42.8571	33.3333	43.9024	50	17.6471	13.0435	41.1765	25	31.25	24.1379	23.0769	42.4242	38.0963	2.00988
Thin	46.3415	23.5294	18.4211	13.8889	11.7647	17.1429	8.69565	26.6667	27.7778	37.1429	22.5	23.5294	18.1818	26.6667	31.0345	22.807	17.3913	20	29.1667	11.7647	25	48.718	26.6667	13.3333	15.3846	9.67742	31.5789	30.303	7.40741	16	22.2222	16.6667	19.0476	16.6667	9.7561	8.33333	23.5294	4.34783	5.88235	12.5	6.25	31.0345	26.9231	18.1818	20.4506	1.51106
Stubby	17.0732	29.4118	18.4211	30.5556	35.2941	22.8571	13.0435	16.6667	16.6667	20	30	14.7059	4.54545	20	13.7931	26.3158	26.087	28	8.33333	41.1765	25	15.3846	31.6667	20	23.0769	41.9355	21.0526	21.2121	29.6296	24	25.9259	41.6667	14.2857	29.1667	36.5854	0	17.6471	43.4783	35.2941	62.5	37.5	31.0345	34.6154	24.2424	25.4511	1.73334
Varicosity	0	0	0	0	0	0	0	0	0	8.57143	2.5	2.94118	4.54545	3.33333	0	1.75439	4.34783	8	4.16667	0	0	0	0	0	0	0	0	6.06061	11.1111	16	11.1111	0	9.52381	8.33333	4.87805	33.3333	35.2941	4.34783	0	0	18.75	10.3448	7.69231	3.0303	4.99934	1.2056
filopodia	17.0732	20.5882	18.4211	16.6667	5.88235	5.71429	26.087	0	11.1111	11.4286	7.5	8.82353	9.09091	6.66667	0	3.50877	8.69565	24	4.16667	29.4118	8.33333	12.8205	18.3333	6.66667	3.84615	12.9032	15.7895	3.0303	3.7037	24	3.7037	8.33333	14.2857	12.5	4.87805	8.33333	5.88235	34.7826	17.6471	0	6.25	3.44828	7.69231	12.1212	11.0028	1.21841
Type of spine	Cyld-/-
	1	2	3	4	5	6	7	8	9	10	11	12	13	14	15	16	17	18	19	20	21	22	23	24	25	26	27	28	29	30	31	32	33	34	35	36	37	38	39	40	41	42	43	44	45	46	47	48	49
Mushroom	15.7895	16.6667	30	33.3333	36.3636	0	57.1429	33.3333	46.6667	41.1765	22.2222	12.5	12.5	33.3333	25.8065	40	29.4118	47.0588	37.5	29.4118	42.3077	34	27.5862	23.8095	26.9231	20	15.7895	29.6875	18.9189	10.6383	35.2941	11.1111	26.5306	36.3636	19.6429	31.5789	15.9091	27.2727	30	39.1304	27.5	44.4444	13.3333	17.6471	36.3636	33.3333	17.6471	0	22.2222
Thin	15.7895	0	50	20	18.1818	11.1111	7.14286	20.8333	0	5.88235	11.1111	12.5	18.75	16.6667	12.9032	12	26.4706	29.4118	12.5	11.7647	23.0769	18	27.5862	52.3809	30.7692	55	63.1579	23.4375	24.3243	29.7872	0	31.1111	24.4898	22.7273	35.7143	42.1053	40.9091	27.2727	10	30.4348	37.5	11.1111	53.3333	41.1765	27.2727	27.7778	23.5294	0	22.2222
Stubby	36.8421	55.5556	10	33.3333	18.1818	22.2222	35.7143	25	20	17.6471	33.3333	12.5	37.5	25	61.2903	44	41.1765	11.7647	37.5	29.4118	30.7692	32	27.5862	14.2857	30.7692	20	5.26316	31.25	37.8378	34.0425	23.5294	35.5556	32.6531	18.1818	30.3571	21.0526	34.0909	22.7273	40	26.087	25	11.1111	33.3333	29.4118	18.1818	33.3333	35.2941	25	11.1111
Varicosity	15.7895	5.55556	0	0	9.09091	0	0	0	13.3333	29.4118	33.3333	62.5	31.25	25	0	0	0	0	0	0	0	0	0	0	0	0	0	0	10.8108	8.51064	17.6471	4.44444	8.16327	18.1818	3.57143	0	4.54545	9.09091	15	0	0	11.1111	0	11.7647	18.1818	0	17.6471	62.5	44.4444
filopodia	15.7895	22.2222	10	13.3333	18.1818	66.6667	0	20.8333	20	5.88235	0	0	0	0	0	4	2.94118	11.7647	12.5	29.4118	3.84615	16	17.2414	9.52381	11.5385	5	15.7895	15.625	8.10811	17.0213	23.5294	17.7778	8.16327	4.54545	10.7143	5.26316	4.54545	13.6364	5	4.34783	10	22.2222	0	0	0	5.55556	5.88235	12.5	0
[truncated: 20 more columns]

## Sheet: AP number-Fig.1J
	AP number
Current injection (pA)	Cyld+/+
	1	2	3	4	5	6	7	8	9	10	11	12	13	14	15	16	17	18	19	20	mean	SEM
40	0	0	0	0	0	0	0	0	0	0	0	0	16	0	0	17	12	0	0	3	2.4	1.23842
80	0	0	0	0	0	0	0	0	0	0	0	6	20	0	0	23	19	0	0	0	3.4	1.69737
120	0	22	0	0	14	0	0	0	0	0	2	17	13	0	0	27	24	0	14	4	6.85	2.12785
160	0	22	0	3	28	14	0	0	0	0	3	22	8	14	14	29	27	9	44	8	12.25	2.84316
200	0	13	0	15	37	19	8	0	0	0	3	26	6	20	23	26	29	18	62	15	16	3.48983
240	0	15	9	22	43	24	11	8	0	0	2	25	4	26	28	20	30	22	61	12	18.1	3.47994
280	0	15	19	27	47	26	14	19	5	2	2	27	4	29	32	13	31	23	38	9	19.1	2.94145
320	11	11	24	31	48	28	19	24	13	5	2	28	4	31	34	9	32	11	23	9	19.85	2.75038
360	17	12	30	34	49	29	19	27	17	4	1	29	3	32	34	8	22	6	14	6	19.65	2.92474
400	22	10	33	36	49	28	21	30	20	4	1	30	3	32	32	7	18	6	15	4	20.05	3.02574
440	25	9	34	38	46	22	22	32	17	3	1	29	3	31	23	7	14	6	16	3	19.05	2.96513
Current injection (pA)	Cyld-/-
	1	2	3	4	5	6	7	8	9	10	11	12	13	14	15	16	17	18	19	20	21	22	23	24	25	mean	SEM
40	8	0	11	0	0	0	0	0	0	1	0	0	0	13	0	0	0	0	0	0	0	0	0	0	0	1.32	0.720463
80	14	0	19	0	0	0	0	0	0	1	16	0	0	4	0	0	0	0	0	0	3	0	0	0	0	2.28	1.08708
120	12	8	19	0	0	0	0	0	0	1	22	0	0	3	0	0	0	0	0	0	14	1	7	0	0	3.48	1.29502
160	3	14	25	0	2	0	0	0	0	1	25	0	0	2	0	0	0	0	0	0	19	8	9	2	0	4.4	1.57586
200	3	16	26	0	13	0	0	0	0	1	18	0	1	1	0	0	0	0	0	10	22	12	22	4	0	5.96	1.72093
240	2	15	28	15	20	5	6	0	2	1	10	1	1	1	0	0	0	0	0	16	23	15	27	8	0	7.84	1.85892
280	2	9	29	24	25	15	15	5	16	1	6	1	1	1	6	11	0	5	0	20	21	18	29	9	0	10.76	1.94618
320	2	4	29	30	28	21	22	10	25	1	3	1	1	1	14	18	0	14	1	23	15	20	30	13	0	13.04	2.19733
360	1	3	30	34	30	25	26	15	31	1	2	1	1	1	19	24	0	21	9	24	3	23	30	8	0	14.48	2.50208
400	1	3	24	37	31	29	30	18	35	1	1	1	1	1	23	28	6	25	13	24	2	24	22	8	1	15.56	2.58398
440	1	3	16	38	31	32	32	21	39	1	1	1	1	1	25	31	12	29	17	24	2	20	14	6	1	15.96	2.70523
