# Supplementary material for: Neural mechanism underlies CYLD modulation of morphology and synaptic function of medium spiny neurons in dorsolateral striatum
Source: Front Mol Neurosci. 2023 Feb 8;16:1107355. doi: 10.3389/fnmol.2023.1107355 (PMC9945542; doi:10.3389/fnmol.2023.1107355)
Supplement: Supplementary file 5 [file Data_Sheet_5.xlsx]

## Sheet: mEPSC-Fig.2C-D
	mEPSCs amplitude (pA)				mEPSCs Frequency (Hz)
Neuron	Cyld+/+	Cyld-/-		Neuron	Cyld+/+	Cyld-/-
1	11.003	9.972		1	1.222	1.3
2	15.07	9.7		2	1.507	2.602
3	10.438	11.015		3	0.921	2.77
4	12.437	12.145		4	1.713	1.209
5	12.976	9.614		5	1.186	0.612
6	12.21	15.717		6	1.026	2.046
7	12.239	12.64		7	1.716	1.298
8	12.768	7.38		8	1.168	1.036
9	13.451	10.093		9	1.179	1.341
10	14.708	7.38		10	3.48	1.036
11	12.954	10.693		11	2.638	1.488
12	14.747	11.484		12	3.587	1.947
13	12.683	11.283		13	2.636	2.465
14	12.172	10.113		14	3.243	1.661
15	9.687	7.614		15	1.766	0.913
16	12.649	12.117		16	2.732	0.763
17	10.692	14.625		17	1.105	1.395
18	9.783	11.348		18	1.93	1.06
19		10.895		19		0.557
20		10.631		20		2.426
21		11.638		21		1.476
22		11.683		22		1.076
23		14.619		23		1.383
24		11.852		24		1.301
25		10.698		25		1.122
26		12.427		26		2.056
27		10.169		27		1.488
28		10.049		28		1.522
mean	12.3704	11.0569		mean	1.93083	1.47675
SEM	0.374916	0.370177		SEM	0.210268	0.110331

## Sheet: mEPSC amplitude-Fig.2C
mEPCSs- amplitude (pA)																		mEPCSs amplitude
Cyld+/+																		Cyld-/-
1	2	3	4	5	6	7	8	9	10	11	12	13	14	16	17	18		1	2	3	4	5	6	7	8	9	10	11	12	13	14	15	16	17	18	19	20	21	22	23	24	25	26	27	28
4.883	6.714	6.714	5.493	6.714	6.104	6.104	6.104	6.104	7.324	5.493	5.493	3.052	4.272	5.493	4.883	5.493		4.883	4.883	4.883	6.714	4.272	6.104	5.493	4.272	5.493	5.493	4.883	5.493	4.272	4.272	6.104	6.714	5.493	6.714	4.883	5.493	3.052	6.714	6.104	4.883	5.493	5.493	5.493	5.493
5.493	7.324	6.714	6.714	7.324	6.104	6.714	6.714	6.104	7.324	7.324	5.493	5.493	4.883	6.104	5.493	5.493		4.883	4.883	5.493	6.714	4.883	6.714	5.493	4.272	5.493	6.104	6.104	5.493	4.883	4.272	6.104	7.935	6.714	6.714	4.883	5.493	5.493	7.324	6.714	5.493	5.493	6.104	5.493	6.104
6.104	7.324	6.714	6.714	7.324	6.104	6.714	6.714	6.714	7.324	7.324	6.104	6.104	5.493	6.714	6.104	6.104		5.493	4.883	5.493	7.324	4.883	6.714	6.104	4.272	5.493	6.104	6.104	6.104	4.883	4.272	6.104	7.935	6.714	6.714	4.883	5.493	6.104	7.324	6.714	5.493	6.104	6.104	6.104	6.104
6.714	7.324	7.324	6.714	7.935	6.714	7.324	7.324	7.324	7.324	7.324	6.104	6.714	5.493	6.714	6.714	6.104		5.493	5.493	6.104	7.324	5.493	7.324	6.714	4.272	5.493	6.104	6.104	6.104	5.493	4.272	6.714	8.545	6.714	6.714	5.493	6.104	6.104	7.935	6.714	6.714	6.714	6.104	6.104	6.104
7.324	8.545	7.324	6.714	7.935	6.714	7.324	7.324	7.324	7.935	7.324	6.104	6.714	5.493	6.714	6.714	6.104		5.493	5.493	6.104	7.935	5.493	7.935	6.714	4.883	6.104	6.104	6.714	6.104	5.493	4.883	6.714	8.545	6.714	6.714	5.493	6.104	6.714	7.935	7.324	6.714	7.324	6.104	6.104	6.104
7.324	9.155	7.324	7.324	7.935	6.714	7.324	7.324	7.324	7.935	7.935	6.104	6.714	5.493	6.714	6.714	6.104		5.493	5.493	6.104	7.935	6.104	7.935	6.714	4.883	6.104	6.714	6.714	6.714	5.493	4.883	7.324	8.545	7.324	7.324	5.493	6.714	6.714	7.935	7.324	6.714	7.324	6.104	6.104	6.714
7.324	9.155	7.935	7.935	7.935	6.714	7.324	7.935	7.935	7.935	7.935	6.104	6.714	6.104	6.714	6.714	6.104		6.104	5.493	6.104	7.935	6.104	7.935	7.324	4.883	6.104	6.714	7.324	6.714	6.104	4.883	7.324	8.545	7.324	7.324	6.104	6.714	6.714	7.935	7.324	6.714	7.324	6.714	6.104	6.714
7.935	9.155	7.935	7.935	7.935	6.714	7.935	7.935	7.935	7.935	7.935	6.104	6.714	6.104	6.714	7.324	6.104		6.104	5.493	6.104	7.935	6.104	7.935	7.324	4.883	6.104	6.714	7.324	6.714	6.104	4.883	7.935	9.155	7.324	7.324	6.104	6.714	7.324	7.935	7.324	7.324	7.324	6.714	6.104	6.714
7.935	9.155	7.935	7.935	7.935	6.714	7.935	7.935	7.935	7.935	7.935	6.104	6.714	6.104	6.714	7.324	6.104		6.104	5.493	6.104	7.935	6.104	7.935	7.324	4.883	6.104	6.714	7.324	6.714	6.104	4.883	7.935	9.155	7.324	7.324	6.104	6.714	7.324	7.935	7.324	7.324	7.935	6.714	6.104	6.714
7.935	9.155	7.935	7.935	7.935	6.714	7.935	7.935	7.935	7.935	7.935	6.104	6.714	6.104	6.714	7.324	6.104		6.104	5.493	6.104	7.935	6.104	7.935	7.324	4.883	6.104	6.714	7.324	6.714	6.104	5.493	7.935	9.155	7.324	7.324	6.104	6.714	7.324	7.935	7.324	7.324	7.935	6.714	6.104	6.714
7.935	9.155	7.935	7.935	7.935	7.324	7.935	7.935	7.935	7.935	7.935	6.714	6.714	6.104	7.324	7.324	6.714		6.714	5.493	6.104	7.935	6.104	7.935	7.324	4.883	6.104	6.714	7.324	6.714	6.104	5.493	7.935	9.155	7.324	7.324	6.104	6.714	7.324	8.545	7.935	7.324	7.935	6.714	6.104	6.714
7.935	9.155	7.935	7.935	7.935	7.935	7.935	7.935	7.935	7.935	7.935	6.714	6.714	6.104	7.324	7.324	6.714		6.714	5.493	6.104	8.545	6.104	7.935	7.324	4.883	6.104	6.714	7.324	6.714	6.104	5.493	7.935	9.155	7.324	7.324	6.104	6.714	7.935	8.545	7.935	7.324	7.935	6.714	6.104	6.714
7.935	9.155	7.935	7.935	8.545	7.935	8.545	7.935	7.935	7.935	7.935	6.714	6.714	6.104	7.324	7.324	6.714		6.714	5.493	6.714	8.545	6.714	7.935	7.935	4.883	6.104	6.714	7.324	6.714	6.104	5.493	7.935	9.155	7.324	7.324	6.104	7.324	7.935	8.545	7.935	7.324	7.935	6.714	6.714	6.714
7.935	9.766	7.935	8.545	8.545	7.935	8.545	7.935	8.545	7.935	7.935	6.714	6.714	6.104	7.324	7.935	6.714		6.714	5.493	6.714	8.545	6.714	7.935	7.935	4.883	6.104	6.714	7.324	6.714	6.104	5.493	7.935	9.155	7.935	7.324	6.104	7.324	7.935	8.545	7.935	7.324	7.935	6.714	6.714	6.714
7.935	9.766	7.935	8.545	8.545	7.935	8.545	8.545	8.545	7.935	7.935	7.324	6.714	6.104	7.324	7.935	6.714		6.714	6.104	6.714	8.545	6.714	8.545	7.935	4.883	6.104	6.714	7.324	6.714	6.104	5.493	8.545	9.766	7.935	7.324	6.104	7.324	7.935	8.545	7.935	7.324	7.935	6.714	6.714	6.714
7.935	9.766	7.935	8.545	8.545	7.935	8.545	8.545	8.545	8.545	7.935	7.324	6.714	6.104	7.324	7.935	6.714		6.714	6.104	6.714	8.545	6.714	8.545	7.935	4.883	6.104	6.714	7.935	6.714	6.104	5.493	8.545	9.766	7.935	7.324	6.104	7.324	7.935	9.155	7.935	7.324	7.935	6.714	6.714	6.714
7.935	9.766	7.935	8.545	8.545	7.935	8.545	8.545	8.545	8.545	7.935	7.324	6.714	6.104	7.324	7.935	6.714		6.714	6.104	6.714	9.155	6.714	8.545	7.935	4.883	6.104	7.324	7.935	6.714	6.104	5.493	8.545	9.766	7.935	7.324	6.104	7.324	7.935	9.155	7.935	7.935	7.935	6.714	6.714	7.324
7.935	9.766	7.935	8.545	8.545	7.935	8.545	8.545	8.545	8.545	7.935	7.324	6.714	6.714	7.324	7.935	6.714		6.714	6.104	6.714	9.155	6.714	8.545	7.935	4.883	6.714	7.324	7.935	7.324	6.104	5.493	8.545	9.766	7.935	7.324	6.714	7.324	7.935	9.155	7.935	7.935	7.935	6.714	6.714	7.324
7.935	10.376	7.935	8.545	8.545	7.935	8.545	8.545	8.545	8.545	7.935	7.324	7.324	6.714	7.324	7.935	6.714		6.714	6.104	6.714	9.155	6.714	8.545	7.935	5.493	6.714	7.324	7.935	7.324	6.714	5.493	8.545	9.766	7.935	7.324	6.714	7.324	7.935	9.155	7.935	7.935	8.545	6.714	6.714	7.324
7.935	10.376	7.935	8.545	8.545	7.935	8.545	8.545	8.545	8.545	7.935	7.324	7.324	6.714	7.324	7.935	6.714		6.714	6.104	6.714	9.155	6.714	8.545	7.935	5.493	6.714	7.324	7.935	7.324	6.714	5.493	8.545	9.766	7.935	7.935	6.714	7.324	7.935	9.155	7.935	7.935	8.545	7.324	6.714	7.324
7.935	10.376	8.545	9.155	8.545	7.935	8.545	8.545	8.545	8.545	7.935	7.324	7.324	6.714	7.324	7.935	6.714		6.714	6.104	6.714	9.155	7.324	9.155	8.545	5.493	6.714	7.324	7.935	7.324	6.714	5.493	8.545	9.766	7.935	7.935	6.714	7.324	7.935	9.155	7.935	7.935	8.545	7.324	6.714	7.324
7.935	10.376	8.545	9.155	8.545	7.935	8.545	8.545	9.155	8.545	8.545	7.324	7.324	6.714	7.324	7.935	6.714		6.714	6.104	6.714	9.155	7.324	9.155	8.545	5.493	6.714	7.324	7.935	7.324	6.714	5.493	8.545	9.766	7.935	7.935	6.714	7.324	7.935	9.766	7.935	7.935	8.545	7.324	6.714	7.324
8.545	10.376	8.545	9.155	8.545	7.935	8.545	8.545	9.155	8.545	8.545	7.324	7.324	6.714	7.324	7.935	6.714		7.324	6.104	6.714	9.155	7.324	9.155	8.545	5.493	6.714	7.324	7.935	7.324	6.714	5.493	8.545	9.766	7.935	7.935	6.714	7.324	7.935	9.766	8.545	7.935	8.545	7.324	7.324	7.324
8.545	10.376	8.545	9.155	8.545	7.935	8.545	8.545	9.155	8.545	8.545	7.324	7.324	6.714	7.324	7.935	6.714		7.324	6.104	6.714	9.155	7.324	9.155	8.545	5.493	6.714	7.324	7.935	7.324	6.714	6.104	9.155	9.766	7.935	7.935	6.714	7.935	7.935	9.766	8.545	7.935	8.545	7.324	7.324	7.324
8.545	10.376	8.545	9.155	8.545	8.545	8.545	8.545	9.155	8.545	8.545	7.935	7.324	6.714	7.324	7.935	6.714		7.324	6.104	6.714	9.155	7.324	9.766	8.545	5.493	6.714	7.324	7.935	7.324	6.714	6.104	9.155	9.766	7.935	7.935	7.324	7.935	8.545	9.766	8.545	7.935	8.545	7.324	7.324	7.324
8.545	10.376	8.545	9.155	8.545	8.545	8.545	8.545	9.155	8.545	8.545	7.935	7.324	6.714	7.324	7.935	6.714		7.324	6.104	6.714	9.155	7.935	9.766	8.545	5.493	6.714	7.324	7.935	7.324	6.714	6.104	9.155	9.766	7.935	7.935	7.324	7.935	8.545	9.766	8.545	7.935	8.545	7.324	7.324	7.324
8.545	10.376	8.545	9.155	8.545	8.545	8.545	8.545	9.155	9.155	8.545	7.935	7.324	6.714	7.324	7.935	6.714		7.324	6.104	6.714	9.155	7.935	9.766	8.545	5.493	6.714	7.324	7.935	7.324	6.714	6.104	9.155	9.766	7.935	8.545	7.324	7.935	8.545	9.766	8.545	7.935	8.545	7.324	7.324	7.324
8.545	10.376	8.545	9.155	8.545	8.545	8.545	9.155	9.155	9.155	8.545	7.935	7.324	6.714	7.324	8.545	6.714		7.324	6.104	6.714	9.155	7.935	9.766	8.545	5.493	6.714	7.324	7.935	7.324	6.714	6.104	9.155	9.766	7.935	8.545	7.324	7.935	8.545	9.766	8.545	8.545	8.545	7.324	7.324	7.324
8.545	10.376	8.545	9.155	8.545	8.545	9.155	9.155	9.155	9.155	8.545	7.935	7.324	6.714	7.324	8.545	6.714		7.324	6.104	6.714	9.766	7.935	9.766	8.545	5.493	6.714	7.935	7.935	7.324	6.714	6.104	9.155	9.766	8.545	8.545	7.324	7.935	8.545	9.766	8.545	8.545	8.545	7.324	7.324	7.935
8.545	10.376	8.545	9.155	9.155	8.545	9.155	9.155	9.155	9.155	8.545	7.935	7.324	6.714	7.324	8.545	7.324		7.324	6.714	7.324	9.766	7.935	9.766	8.545	5.493	6.714	7.935	8.545	7.324	6.714	6.104	9.155	10.376	8.545	9.155	7.324	7.935	8.545	9.766	8.545	8.545	8.545	7.324	7.324	7.935
8.545	10.986	8.545	9.155	9.155	8.545	9.155	9.155	9.155	9.155	8.545	7.935	7.324	6.714	7.935	8.545	7.324		7.324	6.714	7.324	9.766	7.935	9.766	8.545	5.493	7.324	7.935	8.545	7.324	6.714	6.104	9.155	10.376	8.545	9.155	7.324	7.935	8.545	9.766	8.545	8.545	8.545	7.324	7.324	7.935
8.545	10.986	8.545	9.155	9.155	8.545	9.155	9.155	9.155	9.155	8.545	7.935	7.324	6.714	7.935	8.545	7.324		7.324	6.714	7.324	9.766	7.935	9.766	8.545	5.493	7.324	7.935	8.545	7.324	6.714	6.104	9.155	10.376	8.545	9.155	7.324	7.935	8.545	9.766	8.545	8.545	8.545	7.324	7.324	7.935
8.545	10.986	8.545	9.155	9.155	8.545	9.155	9.155	9.155	9.155	8.545	7.935	7.324	6.714	7.935	8.545	7.324		7.324	6.714	7.324	9.766	7.935	9.766	8.545	5.493	7.324	7.935	8.545	7.324	6.714	6.104	9.155	10.376	8.545	9.155	7.324	7.935	8.545	9.766	8.545	8.545	8.545	7.324	7.324	7.935
8.545	10.986	8.545	9.155	9.155	8.545	9.155	9.155	9.155	9.155	8.545	7.935	7.935	6.714	7.935	8.545	7.324		7.324	6.714	7.324	9.766	7.935	9.766	9.155	5.493	7.324	7.935	8.545	7.935	6.714	6.104	9.155	10.376	8.545	9.155	7.324	7.935	8.545	9.766	8.545	8.545	8.545	7.324	7.324	7.935
8.545	10.986	8.545	9.155	9.155	8.545	9.155	9.155	9.155	9.155	8.545	7.935	7.935	6.714	7.935	8.545	7.324		7.324	6.714	7.324	9.766	7.935	9.766	9.155	5.493	7.324	7.935	8.545	7.935	6.714	6.104	9.155	10.376	8.545	9.155	7.324	7.935	8.545	10.376	8.545	8.545	8.545	7.324	7.324	7.935
8.545	10.986	8.545	9.155	9.155	9.155	9.155	9.155	9.155	9.155	8.545	7.935	7.935	6.714	7.935	8.545	7.324		7.324	6.714	7.324	9.766	7.935	9.766	9.155	6.104	7.324	7.935	8.545	7.935	6.714	6.104	9.155	10.376	8.545	9.155	7.324	7.935	8.545	10.376	8.545	8.545	8.545	7.324	7.324	7.935
8.545	10.986	8.545	9.766	9.155	9.155	9.155	9.155	9.155	9.155	8.545	7.935	7.935	6.714	7.935	8.545	7.324		7.324	6.714	7.324	9.766	7.935	10.376	9.155	6.104	7.324	7.935	8.545	7.935	7.324	6.104	9.155	10.376	8.545	9.155	7.324	7.935	8.545	10.376	8.545	8.545	8.545	7.324	7.324	7.935
8.545	10.986	9.155	9.766	9.155	9.155	9.155	9.766	9.155	9.155	8.545	7.935	7.935	6.714	7.935	8.545	7.324		7.324	6.714	7.324	9.766	7.935	10.376	9.155	6.104	7.324	7.935	8.545	7.935	7.324	6.104	9.766	10.376	8.545	9.155	7.324	7.935	8.545	10.376	8.545	8.545	8.545	7.324	7.324	7.935
8.545	10.986	9.155	9.766	9.155	9.155	9.155	9.766	9.155	9.155	8.545	7.935	7.935	7.324	7.935	8.545	7.324		7.935	6.714	7.324	9.766	8.545	10.376	9.155	6.104	7.324	7.935	8.545	7.935	7.324	6.104	9.766	10.376	8.545	9.155	7.324	7.935	8.545	10.376	8.545	8.545	8.545	7.935	7.324	7.935
8.545	10.986	9.155	9.766	9.155	9.155	9.155	9.766	9.155	9.155	8.545	7.935	7.935	7.324	7.935	8.545	7.324		7.935	6.714	7.324	9.766	8.545	10.376	9.155	6.104	7.324	7.935	8.545	7.935	7.324	6.104	9.766	10.376	8.545	9.155	7.324	7.935	9.155	10.376	8.545	8.545	9.155	7.935	7.324	7.935
8.545	10.986	9.155	9.766	9.155	9.155	9.155	9.766	9.766	9.155	9.155	8.545	7.935	7.324	7.935	8.545	7.324		7.935	6.714	7.324	9.766	8.545	10.376	9.155	6.104	7.324	7.935	8.545	7.935	7.324	6.104	9.766	10.376	8.545	9.155	7.324	7.935	9.155	10.376	8.545	8.545	9.155	7.935	7.324	7.935
8.545	10.986	9.155	9.766	9.155	9.155	9.155	9.766	9.766	9.155	9.155	8.545	7.935	7.324	7.935	8.545	7.324		7.935	6.714	7.324	9.766	8.545	10.376	9.155	6.104	7.324	7.935	8.545	7.935	7.324	6.104	9.766	10.376	8.545	9.155	7.324	7.935	9.155	10.376	8.545	8.545	9.155	7.935	7.324	7.935
8.545	10.986	9.155	9.766	9.766	9.155	9.155	9.766	9.766	9.155	9.155	8.545	7.935	7.324	7.935	8.545	7.324		7.935	6.714	7.324	9.766	8.545	10.376	9.155	6.104	7.324	7.935	8.545	7.935	7.324	6.714	9.766	10.376	8.545	9.766	7.324	7.935	9.155	10.376	8.545	8.545	9.155	7.935	7.324	7.935
8.545	10.986	9.155	9.766	9.766	9.155	9.155	9.766	9.766	9.155	9.155	8.545	7.935	7.324	7.935	8.545	7.324		7.935	6.714	7.324	9.766	8.545	10.376	9.155	6.104	7.935	7.935	8.545	7.935	7.324	6.714	9.766	10.986	9.155	9.766	7.324	8.545	9.155	10.376	8.545	8.545	9.155	7.935	7.324	7.935
8.545	10.986	9.155	9.766	9.766	9.155	9.155	9.766	9.766	9.766	9.155	8.545	7.935	7.324	7.935	8.545	7.324		7.935	6.714	7.324	9.766	8.545	10.376	9.155	6.104	7.935	7.935	8.545	7.935	7.324	6.714	9.766	10.986	9.155	9.766	7.324	8.545	9.155	10.376	9.155	8.545	9.155	7.935	7.324	7.935
8.545	11.597	9.155	9.766	9.766	9.155	9.155	9.766	9.766	9.766	9.155	8.545	7.935	7.324	7.935	8.545	7.324		7.935	6.714	7.324	9.766	8.545	10.376	9.155	6.104	7.935	7.935	8.545	7.935	7.324	6.714	10.376	10.986	9.155	9.766	7.324	8.545	9.155	10.376	9.155	8.545	9.155	7.935	7.324	7.935
8.545	11.597	9.155	9.766	9.766	9.155	9.155	9.766	9.766	9.766	9.155	8.545	7.935	7.324	7.935	8.545	7.324		7.935	6.714	7.324	9.766	8.545	10.376	9.155	6.104	7.935	7.935	8.545	7.935	7.324	6.714	10.376	10.986	9.155	9.766	7.324	8.545	9.155	10.986	9.155	8.545	9.155	7.935	7.324	7.935
8.545	11.597	9.155	9.766	9.766	9.155	9.155	9.766	9.766	9.766	9.155	8.545	7.935	7.324	7.935	8.545	7.324		7.935	6.714	7.324	10.376	8.545	10.376	9.155	6.104	7.935	7.935	8.545	7.935	7.324	6.714	10.376	10.986	9.155	9.766	7.324	8.545	9.155	10.986	9.155	9.155	9.155	7.935	7.935	7.935
9.155	11.597	9.155	9.766	9.766	9.155	9.155	9.766	9.766	9.766	9.155	8.545	7.935	7.324	7.935	8.545	7.324		7.935	6.714	7.324	10.376	9.155	10.376	9.155	6.104	7.935	8.545	8.545	7.935	7.324	6.714	10.376	10.986	9.155	9.766	7.324	8.545	9.155	10.986	9.155	9.155	9.155	7.935	7.935	8.545
9.155	11.597	9.155	9.766	9.766	9.155	9.766	9.766	9.766	9.766	9.155	8.545	7.935	7.324	7.935	8.545	7.324		7.935	6.714	7.324	10.376	9.155	10.376	9.155	6.104	7.935	8.545	8.545	7.935	7.324	6.714	10.376	10.986	9.155	9.766	7.324	8.545	9.155	10.986	9.155	9.155	9.155	7.935	7.935	8.545
9.155	11.597	9.155	9.766	9.766	9.155	9.766	9.766	9.766	9.766	9.155	8.545	7.935	7.324	7.935	8.545	7.935		7.935	6.714	7.324	10.376	9.155	10.986	9.766	6.104	7.935	8.545	8.545	7.935	7.324	6.714	10.376	10.986	9.155	10.376	7.324	8.545	9.155	10.986	9.155	9.155	9.155	7.935	7.935	8.545
9.155	11.597	9.155	9.766	9.766	9.766	9.766	9.766	9.766	9.766	9.155	8.545	7.935	7.324	7.935	9.155	7.935		7.935	6.714	7.324	10.376	9.155	10.986	9.766	6.104	7.935	8.545	8.545	7.935	7.324	6.714	10.376	10.986	9.155	10.376	7.324	8.545	9.155	10.986	9.155	9.155	9.155	7.935	7.935	8.545
9.155	11.597	9.155	9.766	9.766	9.766	9.766	9.766	9.766	9.766	9.155	8.545	7.935	7.324	7.935	9.155	7.935		7.935	7.324	7.324	10.376	9.155	10.986	9.766	6.104	7.935	8.545	8.545	7.935	7.324	6.714	10.376	10.986	9.155	10.376	7.324	8.545	9.155	10.986	9.155	9.155	9.155	7.935	7.935	8.545
9.155	11.597	9.155	9.766	9.766	9.766	9.766	9.766	9.766	9.766	9.155	8.545	7.935	7.324	7.935	9.155	7.935		7.935	7.324	7.935	10.376	9.155	10.986	9.766	6.104	7.935	8.545	8.545	7.935	7.324	6.714	10.376	10.986	9.155	10.376	7.324	8.545	9.155	10.986	9.155	9.155	9.155	7.935	7.935	8.545
9.155	11.597	9.155	9.766	9.766	9.766	9.766	9.766	9.766	9.766	9.155	8.545	7.935	7.935	8.545	9.155	7.935		7.935	7.324	7.935	10.376	9.155	10.986	9.766	6.104	7.935	8.545	8.545	7.935	7.324	6.714	10.376	10.986	9.155	10.376	7.324	9.155	9.155	10.986	9.155	9.155	9.155	7.935	7.935	8.545
9.155	11.597	9.155	9.766	9.766	9.766	9.766	9.766	9.766	9.766	9.155	8.545	7.935	7.935	8.545	9.155	7.935		7.935	7.324	7.935	10.376	9.155	10.986	9.766	6.104	7.935	8.545	8.545	7.935	7.324	6.714	10.376	10.986	9.155	10.376	7.324	9.155	9.155	10.986	9.155	9.155	9.155	7.935	7.935	8.545
9.155	11.597	9.155	9.766	9.766	9.766	9.766	10.376	9.766	9.766	9.155	8.545	7.935	7.935	8.545	9.155	7.935		7.935	7.324	7.935	10.376	9.155	10.986	9.766	6.714	7.935	8.545	8.545	7.935	7.935	6.714	10.376	10.986	9.155	10.376	7.324	9.155	9.155	10.986	9.155	9.155	9.155	7.935	7.935	8.545
9.155	11.597	9.155	9.766	9.766	9.766	9.766	10.376	9.766	9.766	9.155	8.545	7.935	7.935	8.545	9.155	7.935		7.935	7.324	7.935	10.376	9.155	10.986	9.766	6.714	7.935	8.545	8.545	7.935	7.935	6.714	10.376	10.986	9.766	10.376	7.935	9.155	9.155	10.986	9.155	9.155	9.155	7.935	7.935	8.545
9.155	11.597	9.155	9.766	9.766	9.766	9.766	10.376	9.766	9.766	9.155	8.545	7.935	7.935	8.545	9.155	7.935		7.935	7.324	7.935	10.376	9.155	10.986	9.766	6.714	7.935	8.545	8.545	7.935	7.935	6.714	10.376	10.986	9.766	10.986	7.935	9.155	9.766	10.986	9.155	9.155	9.155	7.935	7.935	8.545
9.155	12.207	9.155	9.766	9.766	9.766	9.766	10.376	9.766	9.766	9.155	8.545	7.935	7.935	8.545	9.155	7.935		7.935	7.324	7.935	10.376	9.155	10.986	9.766	6.714	7.935	8.545	8.545	7.935	7.935	6.714	10.986	10.986	9.766	10.986	7.935	9.155	9.766	10.986	9.155	9.155	9.155	7.935	7.935	8.545
9.155	12.207	9.766	9.766	9.766	9.766	9.766	10.376	9.766	9.766	9.155	8.545	7.935	7.935	8.545	9.155	7.935		7.935	7.324	7.935	10.376	9.155	10.986	9.766	6.714	7.935	8.545	8.545	7.935	7.935	6.714	10.986	10.986	9.766	10.986	7.935	9.155	9.766	10.986	9.155	9.155	9.155	7.935	7.935	8.545
9.155	12.207	9.766	9.766	9.766	9.766	9.766	10.376	9.766	9.766	9.155	8.545	7.935	7.935	8.545	9.155	7.935		8.545	7.324	7.935	10.376	9.155	10.986	9.766	6.714	7.935	8.545	8.545	7.935	7.935	6.714	10.986	10.986	9.766	10.986	7.935	9.155	9.766	10.986	9.155	9.155	9.155	7.935	7.935	8.545
9.155	12.207	9.766	9.766	9.766	9.766	9.766	10.376	9.766	9.766	9.155	8.545	7.935	7.935	8.545	9.155	7.935		8.545	7.324	7.935	10.376	9.155	10.986	9.766	6.714	7.935	8.545	8.545	8.545	7.935	6.714	10.986	10.986	9.766	10.986	7.935	9.155	9.766	10.986	9.155	9.155	9.155	7.935	7.935	8.545
9.155	12.207	9.766	9.766	10.376	9.766	9.766	10.376	10.376	9.766	9.766	8.545	8.545	7.935	8.545	9.155	7.935		8.545	7.324	7.935	10.376	9.155	10.986	9.766	6.714	7.935	8.545	8.545	8.545	7.935	6.714	10.986	10.986	9.766	10.986	7.935	9.155	9.766	10.986	9.766	9.155	9.155	7.935	7.935	8.545
9.155	12.207	9.766	9.766	10.376	9.766	9.766	10.376	10.376	9.766	9.766	8.545	8.545	7.935	8.545	9.155	7.935		8.545	7.324	7.935	10.376	9.155	10.986	9.766	6.714	7.935	8.545	8.545	8.545	7.935	6.714	10.986	10.986	9.766	11.597	7.935	9.155	9.766	11.597	9.766	9.155	9.155	7.935	7.935	8.545
9.155	12.207	9.766	10.376	10.376	9.766	9.766	10.376	10.376	9.766	9.766	8.545	8.545	7.935	8.545	9.155	7.935		8.545	7.324	7.935	10.376	9.766	10.986	9.766	6.714	8.545	8.545	8.545	8.545	7.935	6.714	10.986	10.986	9.766	11.597	7.935	9.155	9.766	11.597	9.766	9.155	9.155	8.545	7.935	8.545
9.155	12.207	9.766	10.376	10.376	9.766	9.766	10.376	10.376	9.766	9.766	8.545	8.545	7.935	8.545	9.155	7.935		8.545	7.324	7.935	10.376	9.766	10.986	9.766	6.714	8.545	8.545	8.545	8.545	7.935	6.714	10.986	11.597	9.766	11.597	7.935	9.155	9.766	11.597	9.766	9.155	9.155	8.545	7.935	8.545
9.155	12.207	9.766	10.376	10.376	9.766	9.766	10.376	10.376	9.766	9.766	9.155	8.545	7.935	8.545	9.155	7.935		8.545	7.324	7.935	10.376	9.766	10.986	9.766	6.714	8.545	8.545	9.155	8.545	7.935	6.714	10.986	11.597	9.766	11.597	7.935	9.155	9.766	11.597	9.766	9.155	9.155	8.545	7.935	8.545
9.155	12.207	9.766	10.376	10.376	10.376	10.376	10.376	10.376	9.766	9.766	9.155	8.545	7.935	8.545	9.155	7.935		8.545	7.324	7.935	10.376	9.766	11.597	9.766	6.714	8.545	8.545	9.155	8.545	7.935	7.324	10.986	11.597	9.766	12.207	7.935	9.155	9.766	11.597	9.766	9.155	9.155	8.545	7.935	8.545
9.155	12.207	9.766	10.376	10.376	10.376	10.376	10.376	10.376	9.766	9.766	9.155	8.545	7.935	8.545	9.155	7.935		8.545	7.324	7.935	10.376	9.766	11.597	9.766	6.714	8.545	8.545	9.155	8.545	7.935	7.324	10.986	11.597	9.766	12.207	7.935	9.155	9.766	11.597	9.766	9.766	9.155	8.545	7.935	8.545
9.155	12.207	9.766	10.376	10.376	10.376	10.376	10.376	10.376	9.766	9.766	9.155	8.545	7.935	8.545	9.155	7.935		8.545	7.324	7.935	10.376	9.766	11.597	9.766	6.714	8.545	8.545	9.155	8.545	7.935	7.324	10.986	11.597	9.766	12.207	7.935	9.155	9.766	11.597	9.766	9.766	9.766	8.545	8.545	8.545
9.155	12.207	9.766	10.376	10.376	10.376	10.376	10.376	10.376	9.766	9.766	9.155	8.545	7.935	8.545	9.155	7.935		8.545	7.324	7.935	10.376	9.766	11.597	10.376	6.714	8.545	8.545	9.155	8.545	7.935	7.324	10.986	11.597	9.766	12.207	7.935	9.155	9.766	11.597	9.766	9.766	9.766	8.545	8.545	8.545
9.155	12.207	9.766	10.376	10.376	10.376	10.376	10.376	10.376	9.766	9.766	9.155	8.545	7.935	8.545	9.155	7.935		8.545	7.324	7.935	10.376	9.766	11.597	10.376	6.714	8.545	9.155	9.155	8.545	7.935	7.324	11.597	11.597	9.766	12.207	7.935	9.155	9.766	11.597	9.766	9.766	9.766	8.545	8.545	9.155
9.155	12.207	9.766	10.376	10.376	10.376	10.376	10.376	10.376	9.766	9.766	9.155	8.545	7.935	8.545	9.155	7.935		8.545	7.324	7.935	10.986	10.376	11.597	10.376	6.714	8.545	9.155	9.155	8.545	7.935	7.324	11.597	11.597	9.766	12.207	7.935	9.155	9.766	11.597	9.766	9.766	9.766	8.545	8.545	9.155
9.766	12.207	9.766	10.376	10.986	10.376	10.376	10.376	10.376	9.766	9.766	9.155	8.545	7.935	8.545	9.766	7.935		8.545	7.324	7.935	10.986	10.376	11.597	10.376	6.714	8.545	9.155	9.155	8.545	7.935	7.324	11.597	11.597	10.376	12.207	7.935	9.766	9.766	11.597	9.766	9.766	9.766	8.545	8.545	9.155
9.766	12.207	9.766	10.376	10.986	10.376	10.376	10.376	10.376	10.376	9.766	9.155	8.545	7.935	8.545	9.766	7.935		8.545	7.324	7.935	10.986	10.376	11.597	10.376	6.714	8.545	9.155	9.155	8.545	7.935	7.324	11.597	11.597	10.376	12.207	7.935	9.766	9.766	11.597	9.766	9.766	9.766	8.545	8.545	9.155
9.766	12.817	9.766	10.376	10.986	10.376	10.376	10.376	10.376	10.376	9.766	9.155	8.545	7.935	9.155	9.766	7.935		8.545	7.324	7.935	10.986	10.376	11.597	10.376	6.714	8.545	9.155	9.155	8.545	7.935	7.324	11.597	11.597	10.376	12.207	7.935	9.766	10.376	11.597	10.376	9.766	9.766	8.545	8.545	9.155
9.766	12.817	9.766	10.376	10.986	10.376	10.376	10.376	10.376	10.376	9.766	9.155	8.545	7.935	9.155	9.766	7.935		8.545	7.324	7.935	10.986	10.376	11.597	10.376	6.714	8.545	9.155	9.155	8.545	7.935	7.324	11.597	11.597	10.376	12.817	7.935	9.766	10.376	11.597	10.376	9.766	9.766	8.545	8.545	9.155
9.766	12.817	9.766	10.376	10.986	10.376	10.376	10.376	10.376	10.376	9.766	9.155	8.545	7.935	9.155	9.766	7.935		8.545	7.324	7.935	10.986	10.376	11.597	10.376	6.714	8.545	9.155	9.155	8.545	7.935	7.324	11.597	11.597	10.376	12.817	7.935	9.766	10.376	11.597	10.376	9.766	9.766	8.545	8.545	9.155
9.766	12.817	9.766	10.376	10.986	10.376	10.376	10.376	10.376	10.376	9.766	9.155	8.545	7.935	9.155	9.766	7.935		8.545	7.324	7.935	10.986	10.986	11.597	10.376	6.714	8.545	9.155	9.155	8.545	7.935	7.324	11.597	11.597	10.376	12.817	7.935	9.766	10.376	11.597	10.376	9.766	9.766	8.545	8.545	9.155
9.766	12.817	9.766	10.376	10.986	10.986	10.376	10.986	10.376	10.376	9.766	9.155	8.545	7.935	9.155	9.766	7.935		8.545	7.324	7.935	10.986	10.986	11.597	10.376	6.714	8.545	9.155	9.155	8.545	7.935	7.324	11.597	11.597	10.376	13.428	7.935	9.766	10.376	12.207	10.376	9.766	9.766	8.545	8.545	9.155
9.766	12.817	9.766	10.376	10.986	10.986	10.376	10.986	10.376	10.376	9.766	9.155	8.545	7.935	9.155	9.766	7.935		8.545	7.324	7.935	10.986	10.986	11.597	10.376	6.714	8.545	9.155	9.155	8.545	7.935	7.324	11.597	11.597	10.376	13.428	7.935	9.766	10.376	12.207	10.376	9.766	9.766	8.545	8.545	9.155
9.766	12.817	9.766	10.376	10.986	10.986	10.376	10.986	10.376	10.376	9.766	9.155	8.545	7.935	9.155	9.766	7.935		8.545	7.324	7.935	10.986	10.986	11.597	10.376	6.714	8.545	9.155	9.155	8.545	7.935	7.324	11.597	12.207	10.376	13.428	7.935	9.766	10.376	12.207	10.376	9.766	9.766	8.545	8.545	9.155
9.766	12.817	9.766	10.376	10.986	10.986	10.376	10.986	10.376	10.376	9.766	9.155	8.545	7.935	9.155	9.766	7.935		8.545	7.324	7.935	10.986	10.986	11.597	10.376	6.714	8.545	9.155	9.155	8.545	7.935	7.324	12.207	12.207	10.376	13.428	7.935	9.766	10.376	12.207	10.376	9.766	9.766	8.545	8.545	9.155
9.766	12.817	9.766	10.376	10.986	10.986	10.376	10.986	10.986	10.376	9.766	9.155	8.545	7.935	9.155	9.766	7.935		8.545	7.324	7.935	10.986	10.986	11.597	10.986	6.714	8.545	9.155	9.155	8.545	7.935	7.324	12.207	12.207	10.376	14.038	7.935	9.766	10.376	12.207	10.376	9.766	9.766	8.545	8.545	9.155
9.766	12.817	9.766	10.376	10.986	10.986	10.376	10.986	10.986	10.376	9.766	9.155	8.545	7.935	9.155	9.766	7.935		8.545	7.324	8.545	10.986	10.986	11.597	10.986	6.714	8.545	9.155	9.155	8.545	7.935	7.324	12.207	12.207	10.376	14.648	7.935	9.766	10.376	12.207	10.376	9.766	9.766	8.545	8.545	9.155
9.766	12.817	9.766	10.376	10.986	10.986	10.376	10.986	10.986	10.376	9.766	9.155	8.545	7.935	9.155	9.766	7.935		8.545	7.324	8.545	10.986	10.986	11.597	10.986	6.714	8.545	9.155	9.155	8.545	7.935	7.324	12.207	12.207	10.376	15.259	7.935	9.766	10.376	12.207	10.376	9.766	9.766	8.545	8.545	9.155
9.766	12.817	9.766	10.376	10.986	10.986	10.376	10.986	10.986	10.376	9.766	9.155	8.545	7.935	9.155	9.766	7.935		8.545	7.324	8.545	10.986	11.597	11.597	10.986	6.714	8.545	9.155	9.155	8.545	7.935	7.324	12.207	12.207	10.376	15.869	7.935	9.766	10.376	12.207	10.376	9.766	9.766	8.545	8.545	9.155
9.766	12.817	9.766	10.376	10.986	10.986	10.376	10.986	10.986	10.376	9.766	9.155	8.545	8.545	9.155	9.766	7.935		8.545	7.324	8.545	10.986	11.597	11.597	10.986	6.714	8.545	9.155	9.155	8.545	7.935	7.324	12.207	12.207	10.376	16.479	7.935	9.766	10.376	12.207	10.376	9.766	9.766	8.545	8.545	9.155
9.766	12.817	9.766	10.376	10.986	10.986	10.376	10.986	10.986	10.376	9.766	9.155	8.545	8.545	9.155	9.766	7.935		8.545	7.324	8.545	10.986	11.597	11.597	10.986	6.714	8.545	9.155	9.155	8.545	8.545	7.935	12.207	12.207	10.376	17.09	7.935	9.766	10.376	12.207	10.376	9.766	9.766	8.545	8.545	9.155
9.766	12.817	10.376	10.376	10.986	10.986	10.376	10.986	10.986	10.376	9.766	9.155	8.545	8.545	9.155	9.766	7.935		9.155	7.935	8.545	10.986	11.597	11.597	10.986	6.714	8.545	9.155	9.155	8.545	8.545	7.935	12.207	12.207	10.376	17.09	7.935	9.766	10.986	12.207	10.376	9.766	9.766	8.545	8.545	9.155
9.766	12.817	10.376	10.376	11.597	10.986	10.376	10.986	10.986	10.376	9.766	9.155	8.545	8.545	9.155	9.766	7.935		9.155	7.935	8.545	10.986	11.597	11.597	10.986	6.714	8.545	9.155	9.155	8.545	8.545	7.935	12.207	12.207	10.376	17.09	7.935	9.766	10.986	12.207	10.376	10.376	9.766	8.545	8.545	9.155
9.766	12.817	10.376	10.376	11.597	10.986	10.376	10.986	10.986	10.376	9.766	9.155	8.545	8.545	9.155	9.766	7.935		9.155	7.935	8.545	10.986	11.597	11.597	10.986	6.714	8.545	9.155	9.155	8.545	8.545	7.935	12.817	12.207	10.376	17.09	7.935	9.766	10.986	12.207	10.376	10.376	9.766	8.545	8.545	9.155
9.766	12.817	10.376	10.376	11.597	11.597	10.376	10.986	10.986	10.376	9.766	9.155	8.545	8.545	9.155	9.766	7.935		9.155	7.935	8.545	10.986	12.207	12.207	10.986	7.324	9.155	9.155	9.155	8.545	8.545	7.935	12.817	12.207	10.986	17.7	7.935	9.766	10.986	12.207	10.376	10.376	9.766	8.545	8.545	9.155
9.766	12.817	10.376	10.376	11.597	11.597	10.376	10.986	10.986	10.376	9.766	9.155	8.545	8.545	9.155	9.766	7.935		9.155	7.935	8.545	10.986	12.207	12.207	10.986	7.324	9.155	9.155	9.155	8.545	8.545	7.935	12.817	12.207	10.986	17.7	7.935	9.766	10.986	12.207	10.376	10.376	9.766	8.545	8.545	9.155
9.766	12.817	10.376	10.376	11.597	11.597	10.376	10.986	10.986	10.376	10.376	9.155	9.155	8.545	9.155	9.766	7.935		9.155	7.935	8.545	11.597	12.207	12.207	10.986	7.324	9.155	9.155	9.155	8.545	8.545	7.935	13.428	12.817	10.986	18.311	7.935	9.766	10.986	12.207	10.376	10.376	10.376	8.545	8.545	9.155
9.766	12.817	10.376	10.376	11.597	11.597	10.376	10.986	10.986	10.376	10.376	9.155	9.155	8.545	9.155	9.766	7.935		9.155	7.935	8.545	11.597	12.817	12.207	10.986	7.324	9.155	9.155	9.766	8.545	8.545	7.935	13.428	12.817	10.986	18.311	7.935	10.376	10.986	12.817	10.376	10.376	10.376	8.545	8.545	9.155
9.766	13.428	10.376	10.986	11.597	11.597	10.986	10.986	10.986	10.376	10.376	9.155	9.155	8.545	9.155	10.376	7.935		9.155	7.935	8.545	11.597	13.428	12.207	10.986	7.324	9.155	9.155	9.766	9.155	8.545	7.935	13.428	12.817	10.986	19.531	7.935	10.376	10.986	12.817	10.376	10.376	10.376	8.545	8.545	9.155
10.376	13.428	10.376	10.986	11.597	11.597	10.986	10.986	10.986	10.376	10.376	9.155	9.155	8.545	9.155	10.376	7.935		9.155	7.935	8.545	11.597	14.038	12.207	10.986	7.324	9.155	9.155	9.766	9.155	8.545	7.935	14.038	12.817	10.986	19.531	7.935	10.376	10.986	12.817	10.376	10.376	10.376	8.545	8.545	9.155
10.376	13.428	10.376	10.986	11.597	11.597	10.986	10.986	10.986	10.376	10.376	9.155	9.155	8.545	9.155	10.376	7.935		9.155	7.935	8.545	11.597	14.038	12.207	10.986	7.324	9.155	9.155	9.766	9.155	8.545	7.935	14.038	12.817	10.986	21.973	7.935	10.376	10.986	12.817	10.376	10.376	10.376	9.155	8.545	9.155
10.376	13.428	10.376	10.986	11.597	11.597	10.986	10.986	10.986	10.376	10.376	9.155	9.155	8.545	9.155	10.376	7.935		9.155	7.935	8.545	11.597	14.038	12.207	10.986	7.324	9.155	9.766	9.766	9.155	8.545	7.935	14.038	12.817	10.986		7.935	10.376	10.986	12.817	10.376	10.376	10.376	9.155	8.545	9.766
10.376	13.428	10.376	10.986	11.597	12.207	10.986	11.597	10.986	10.376	10.376	9.155	9.155	8.545	9.155	10.376	7.935		9.155	7.935	8.545	11.597	14.038	12.207	10.986	7.324	9.155	9.766	9.766	9.155	8.545	7.935	14.038	12.817	10.986		7.935	10.376	10.986	12.817	10.376	10.376	10.376	9.155	8.545	9.766
10.376	13.428	10.986	10.986	11.597	12.207	10.986	11.597	10.986	10.376	10.376	9.766	9.155	8.545	9.155	10.376	7.935		9.155	7.935	8.545	11.597	14.648	12.207	10.986	7.324	9.155	9.766	9.766	9.155	8.545	7.935	14.038	12.817	10.986		7.935	10.376	10.986	12.817	10.376	10.376	10.376	9.155	8.545	9.766
10.376	13.428	10.986	10.986	11.597	12.207	10.986	11.597	11.597	10.986	10.376	9.766	9.155	8.545	9.155	10.376	7.935		9.155	7.935	8.545	11.597	15.259	12.207	10.986	7.324	9.155	9.766	9.766	9.155	8.545	7.935	14.038	12.817	10.986		7.935	10.376	10.986	12.817	10.376	10.376	10.376	9.155	8.545	9.766
10.376	13.428	10.986	10.986	11.597	12.207	10.986	11.597	11.597	10.986	10.376	9.766	9.155	8.545	9.155	10.376	7.935		9.155	7.935	8.545	11.597	15.869	12.207	10.986	7.324	9.155	9.766	9.766	9.155	8.545	7.935	14.648	12.817	10.986		7.935	10.376	10.986	12.817	10.376	10.986	10.376	9.155	8.545	9.766
10.376	13.428	10.986	10.986	12.207	12.207	10.986	11.597	11.597	10.986	10.376	9.766	9.155	8.545	9.155	10.376	7.935		9.155	7.935	8.545	11.597	17.09	12.207	10.986	7.324	9.155	9.766	9.766	9.155	8.545	7.935	14.648	12.817	10.986		8.545	10.376	10.986	12.817	10.376	10.986	10.376	9.155	8.545	9.766
10.376	13.428	10.986	10.986	12.207	12.207	10.986	11.597	11.597	10.986	10.376	9.766	9.155	8.545	9.155	10.376	8.545		9.155	7.935	8.545	11.597	18.311	12.207	10.986	7.324	9.155	9.766	9.766	9.155	8.545	7.935	14.648	12.817	11.597		8.545	10.376	10.986	12.817	10.986	10.986	10.376	9.155	8.545	9.766
10.376	13.428	10.986	10.986	12.207	12.207	10.986	11.597	11.597	10.986	10.376	9.766	9.155	8.545	9.155	10.376	8.545		9.155	7.935	8.545	11.597	18.921	12.207	11.597	7.324	9.155	9.766	9.766	9.155	8.545	7.935	14.648	12.817	11.597		8.545	10.376	10.986	12.817	10.986	10.986	10.376	9.155	8.545	9.766
10.376	13.428	10.986	10.986	12.207	12.207	10.986	11.597	11.597	10.986	10.376	9.766	9.155	8.545	9.155	10.376	8.545		9.155	7.935	8.545	11.597	28.687	12.207	11.597	7.324	9.155	9.766	9.766	9.155	8.545	7.935	14.648	12.817	11.597		8.545	10.376	10.986	12.817	10.986	10.986	10.376	9.155	8.545	9.766
10.376	13.428	10.986	10.986	12.207	12.207	10.986	11.597	11.597	10.986	10.376	9.766	9.155	8.545	9.155	10.376	8.545		9.155	7.935	8.545	11.597		12.207	11.597	7.324	9.155	9.766	9.766	9.155	8.545	7.935	15.259	12.817	11.597		8.545	10.376	10.986	12.817	10.986	10.986	10.376	9.155	9.155	9.766
10.376	13.428	10.986	10.986	12.207	12.817	10.986	11.597	11.597	10.986	10.376	9.766	9.155	8.545	9.155	10.376	8.545		9.155	7.935	8.545	11.597		12.207	11.597	7.324	9.155	9.766	9.766	9.155	8.545	7.935	15.869	12.817	11.597		8.545	10.376	11.597	13.428	10.986	10.986	10.376	9.155	9.155	9.766
10.376	13.428	10.986	10.986	12.207	12.817	10.986	11.597	11.597	10.986	10.376	9.766	9.155	8.545	9.155	10.376	8.545		9.155	7.935	8.545	11.597		12.817	11.597	7.324	9.155	9.766	9.766	9.155	8.545	7.935	15.869	13.428	11.597		8.545	10.376	11.597	13.428	10.986	10.986	10.376	9.155	9.155	9.766
10.376	13.428	10.986	10.986	12.207	12.817	10.986	11.597	11.597	10.986	10.376	9.766	9.155	8.545	9.155	10.376	8.545		9.155	7.935	8.545	11.597		12.817	11.597	7.324	9.155	9.766	9.766	9.155	8.545	7.935	15.869	13.428	11.597		8.545	10.376	11.597	13.428	10.986	10.986	10.376	9.155	9.155	9.766
10.376	13.428	10.986	10.986	12.207	12.817	10.986	11.597	11.597	10.986	10.376	9.766	9.155	8.545	9.155	10.376	8.545		9.155	7.935	8.545	11.597		12.817	11.597	7.324	9.155	9.766	9.766	9.155	9.155	7.935	16.479	13.428	11.597		8.545	10.376	11.597	13.428	10.986	10.986	10.376	9.155	9.155	9.766
10.376	13.428	10.986	10.986	12.207	12.817	10.986	11.597	11.597	10.986	10.376	9.766	9.155	8.545	9.155	10.376	8.545		9.155	7.935	8.545	11.597		12.817	11.597	7.324	9.155	9.766	9.766	9.155	9.155	7.935	16.479	13.428	11.597		8.545	10.376	11.597	13.428	10.986	11.597	10.376	9.155	9.155	9.766
10.376	13.428	10.986	10.986	12.207	12.817	10.986	11.597	11.597	10.986	10.376	9.766	9.155	8.545	9.155	10.376	8.545		9.155	7.935	8.545	11.597		12.817	11.597	7.324	9.155	9.766	9.766	9.155	9.155	8.545	16.479	13.428	11.597		8.545	10.376	11.597	13.428	10.986	11.597	10.376	9.155	9.155	9.766
10.376	13.428	10.986	10.986	12.207	12.817	10.986	11.597	11.597	10.986	10.376	9.766	9.155	8.545	9.155	10.376	8.545		9.155	7.935	8.545	11.597		12.817	11.597	7.324	9.155	9.766	9.766	9.155	9.155	8.545	16.479	13.428	11.597		8.545	10.376	11.597	13.428	10.986	11.597	10.376	9.155	9.155	9.766
10.376	13.428	11.597	10.986	12.207	12.817	10.986	11.597	11.597	10.986	10.376	9.766	9.155	8.545	9.155	10.376	8.545		9.155	7.935	8.545	11.597		12.817	11.597	7.324	9.155	9.766	9.766	9.155	9.155	8.545	16.479	13.428	11.597		8.545	10.376	11.597	13.428	10.986	11.597	10.376	9.155	9.155	9.766
10.376	14.038	11.597	10.986	12.207	12.817	10.986	11.597	11.597	10.986	10.376	9.766	9.155	8.545	9.155	10.376	8.545		9.155	7.935	8.545	11.597		12.817	11.597	7.324	9.766	9.766	9.766	9.155	9.155	8.545	17.09	13.428	11.597		8.545	10.376	11.597	13.428	10.986	11.597	10.376	9.155	9.155	9.766
10.376	14.038	11.597	10.986	12.207	12.817	10.986	11.597	11.597	10.986	10.376	9.766	9.155	8.545	9.766	10.376	8.545		9.155	7.935	8.545	12.207		12.817	11.597	7.324	9.766	9.766	9.766	9.155	9.155	8.545	17.09	13.428	11.597		8.545	10.376	11.597	13.428	10.986	12.207	10.376	9.155	9.155	9.766
10.376	14.038	11.597	10.986	12.207	12.817	10.986	11.597	11.597	10.986	10.376	9.766	9.155	8.545	9.766	10.376	8.545		9.766	7.935	8.545	12.207		12.817	11.597	7.324	9.766	9.766	9.766	9.155	9.155	8.545	17.09	13.428	11.597		8.545	10.376	11.597	13.428	10.986	12.207	10.376	9.155	9.155	9.766
10.376	14.038	11.597	11.597	12.817	12.817	10.986	12.207	11.597	10.986	10.376	9.766	9.155	8.545	9.766	10.376	8.545		9.766	7.935	8.545	12.207		12.817	11.597	7.324	9.766	9.766	9.766	9.155	9.155	8.545	17.09	13.428	11.597		8.545	10.376	11.597	13.428	10.986	12.207	10.376	9.155	9.155	9.766
10.986	14.038	11.597	11.597	12.817	13.428	10.986	12.207	11.597	10.986	10.376	9.766	9.155	8.545	9.766	10.986	8.545		9.766	7.935	8.545	12.207		12.817	11.597	7.935	9.766	9.766	9.766	9.155	9.155	8.545	17.7	14.038	11.597		8.545	10.376	11.597	13.428	10.986	12.207	10.376	9.766	9.155	9.766
10.986	14.038	11.597	11.597	12.817	13.428	10.986	12.207	12.207	10.986	10.376	9.766	9.155	8.545	9.766	10.986	8.545		9.766	7.935	8.545	12.207		12.817	11.597	7.935	9.766	9.766	9.766	9.155	9.155	8.545	17.7	14.038	11.597		8.545	10.376	11.597	13.428	10.986	12.207	10.376	9.766	9.155	9.766
10.986	14.038	11.597	11.597	12.817	13.428	10.986	12.207	12.207	10.986	10.376	9.766	9.155	8.545	9.766	10.986	8.545		9.766	7.935	8.545	12.207		12.817	11.597	7.935	9.766	9.766	9.766	9.155	9.155	8.545	18.311	14.038	11.597		8.545	10.376	11.597	13.428	10.986	12.207	10.376	9.766	9.155	9.766
10.986	14.038	11.597	11.597	12.817	13.428	10.986	12.207	12.207	10.986	10.376	9.766	9.155	8.545	9.766	10.986	8.545		9.766	7.935	8.545	12.207		12.817	11.597	7.935	9.766	9.766	9.766	9.155	9.155	8.545	18.311	14.038	11.597		8.545	10.376	11.597	13.428	10.986	12.207	10.376	9.766	9.155	9.766
10.986	14.038	11.597	11.597	12.817	13.428	10.986	12.207	12.207	10.986	10.376	9.766	9.155	8.545	9.766	10.986	8.545		9.766	7.935	8.545	12.207		12.817	12.207	7.935	9.766	9.766	9.766	9.155	9.155	8.545	18.921	14.038	12.207		8.545	10.376	11.597	13.428	10.986	12.207	10.376	9.766	9.155	9.766
10.986	14.038	11.597	11.597	12.817	13.428	10.986	12.207	12.207	10.986	10.376	9.766	9.155	8.545	9.766	10.986	8.545		9.766	7.935	8.545	12.207		12.817	12.207	7.935	9.766	9.766	9.766	9.155	9.155	8.545	19.531	14.038	12.207		8.545	10.376	12.207	13.428	10.986	12.207	10.376	9.766	9.155	9.766
10.986	14.038	11.597	11.597	12.817	13.428	10.986	12.207	12.207	10.986	10.376	9.766	9.155	9.155	9.766	10.986	8.545		9.766	7.935	8.545	12.207		12.817	12.207	7.935	9.766	9.766	9.766	9.155	9.155	8.545	19.531	14.038	12.207		8.545	10.986	12.207	14.038	10.986	12.207	10.376	9.766	9.155	9.766
10.986	14.038	12.207	11.597	12.817	13.428	10.986	12.207	12.207	10.986	10.376	9.766	9.155	9.155	9.766	10.986	8.545		9.766	7.935	8.545	12.207		12.817	12.207	7.935	9.766	10.376	9.766	9.155	9.155	8.545	20.142	14.038	12.207		8.545	10.986	12.207	14.038	10.986	12.207	10.376	9.766	9.155	10.376
10.986	14.038	12.207	11.597	12.817	13.428	10.986	12.207	12.207	10.986	10.376	9.766	9.155	9.155	9.766	10.986	8.545		9.766	7.935	8.545	12.207		13.428	12.207	7.935	9.766	10.376	9.766	9.155	9.766	8.545	20.142	14.648	12.207		8.545	10.986	12.207	14.038	10.986	12.817	10.986	9.766	9.155	10.376
10.986	14.038	12.207	11.597	12.817	13.428	10.986	12.207	12.207	10.986	10.376	9.766	9.155	9.155	9.766	10.986	8.545		9.766	8.545	9.155	12.207		13.428	12.207	7.935	9.766	10.376	9.766	9.155	9.766	9.155	21.362	14.648	12.207		8.545	10.986	12.207	14.038	10.986	12.817	10.986	9.766	9.766	10.376
10.986	14.038	12.207	11.597	12.817	13.428	10.986	12.207	12.207	10.986	10.376	9.766	9.155	9.155	9.766	10.986	8.545		9.766	8.545	9.155	12.207		13.428	12.207	7.935	9.766	10.376	9.766	9.155	9.766	9.155	21.362	14.648	12.207		8.545	10.986	12.207	14.038	11.597	12.817	10.986	9.766	9.766	10.376
10.986	14.038	12.207	11.597	12.817	13.428	10.986	12.207	12.207	10.986	10.376	9.766	9.155	9.155	9.766	10.986	8.545		9.766	8.545	9.155	12.207		13.428	12.817	7.935	9.766	10.376	9.766	9.155	9.766	9.155	23.804	14.648	12.207		8.545	10.986	12.207	14.038	11.597	12.817	10.986	9.766	9.766	10.376
10.986	14.038	12.207	11.597	12.817	14.038	10.986	12.817	12.207	10.986	10.986	9.766	9.155	9.155	9.766	10.986	8.545		9.766	8.545	9.155	12.817		13.428	12.817	7.935	9.766	10.376	9.766	9.155	9.766	9.155	25.024	14.648	12.207		8.545	10.986	12.207	14.038	11.597	12.817	10.986	9.766	9.766	10.376
10.986	14.038	12.207	11.597	12.817	14.038	10.986	12.817	12.207	10.986	10.986	9.766	9.155	9.155	9.766	10.986	8.545		9.766	8.545	9.155	12.817		13.428	12.817	7.935	9.766	10.376	10.376	9.155	9.766	9.155	25.635	14.648	12.207		8.545	10.986	12.207	14.038	11.597	13.428	10.986	9.766	9.766	10.376
10.986	14.038	12.207	11.597	12.817	14.038	10.986	12.817	12.207	10.986	10.986	9.766	9.155	9.155	9.766	10.986	8.545		9.766	8.545	9.155	12.817		13.428	12.817	7.935	10.376	10.376	10.376	9.766	9.766	9.155		14.648	12.207		8.545	10.986	12.207	14.038	11.597	13.428	10.986	9.766	9.766	10.376
10.986	14.038	12.207	11.597	12.817	14.038	10.986	12.817	12.817	10.986	10.986	9.766	9.155	9.155	9.766	10.986	8.545		9.766	8.545	9.155	12.817		13.428	12.817	8.545	10.376	10.376	10.376	9.766	9.766	9.155		14.648	12.817		8.545	10.986	12.207	14.038	11.597	13.428	10.986	9.766	9.766	10.376
10.986	14.038	12.207	11.597	12.817	14.648	11.597	12.817	12.817	10.986	10.986	9.766	9.155	9.155	9.766	11.597	8.545		9.766	8.545	9.155	12.817		13.428	12.817	8.545	10.376	10.376	10.376	9.766	9.766	9.766		14.648	12.817		8.545	10.986	12.817	14.038	11.597	13.428	10.986	9.766	9.766	10.376
10.986	14.038	12.207	11.597	13.428	14.648	11.597	12.817	12.817	10.986	10.986	9.766	9.155	9.155	9.766	11.597	8.545		9.766	8.545	9.155	12.817		13.428	12.817	8.545	10.376	10.376	10.376	9.766	9.766	9.766		14.648	12.817		8.545	10.986	12.817	14.038	11.597	13.428	10.986	9.766	9.766	10.376
11.597	14.648	12.207	11.597	13.428	14.648	11.597	12.817	12.817	10.986	10.986	9.766	9.766	9.155	9.766	11.597	8.545		9.766	8.545	9.155	12.817		13.428	12.817	8.545	10.376	10.376	10.376	9.766	9.766	9.766		14.648	12.817		8.545	10.986	12.817	14.038	11.597	13.428	10.986	9.766	9.766	10.376
11.597	14.648	12.207	11.597	13.428	15.259	11.597	12.817	12.817	10.986	10.986	9.766	9.766	9.155	9.766	11.597	8.545		9.766	8.545	9.155	12.817		13.428	12.817	8.545	10.376	10.376	10.376	9.766	9.766	9.766		14.648	12.817		8.545	10.986	12.817	14.038	11.597	13.428	10.986	9.766	9.766	10.376
11.597	14.648	12.207	11.597	13.428	15.259	11.597	12.817	12.817	10.986	10.986	9.766	9.766	9.155	9.766	11.597	8.545		9.766	8.545	9.155	12.817		13.428	12.817	8.545	10.376	10.376	10.376	9.766	9.766	9.766		15.259	12.817		8.545	10.986	12.817	14.648	11.597	13.428	10.986	9.766	9.766	10.376
11.597	14.648	12.817	11.597	13.428	15.259	11.597	12.817	12.817	10.986	10.986	9.766	9.766	9.155	9.766	11.597	8.545		10.376	8.545	9.155	12.817		13.428	12.817	8.545	10.376	10.376	10.376	9.766	9.766	9.766		15.259	12.817		8.545	10.986	12.817	14.648	11.597	14.038	10.986	9.766	9.766	10.376
11.597	14.648	12.817	11.597	13.428	15.259	11.597	12.817	13.428	10.986	10.986	9.766	9.766	9.155	9.766	11.597	8.545		10.376	8.545	9.155	12.817		13.428	12.817	8.545	10.376	10.376	10.376	9.766	9.766	9.766		15.259	12.817		8.545	10.986	12.817	14.648	11.597	14.038	10.986	9.766	9.766	10.376
11.597	14.648	12.817	11.597	13.428	15.259	11.597	12.817	13.428	10.986	10.986	9.766	9.766	9.155	9.766	11.597	8.545		10.376	8.545	9.155	12.817		13.428	12.817	8.545	10.376	10.376	10.376	9.766	9.766	10.376		15.259	12.817		8.545	10.986	12.817	14.648	11.597	14.038	10.986	9.766	9.766	10.376
11.597	14.648	12.817	11.597	13.428	15.259	11.597	13.428	13.428	10.986	10.986	9.766	9.766	9.155	9.766	11.597	9.155		10.376	8.545	9.155	12.817		13.428	12.817	8.545	10.376	10.376	10.376	9.766	9.766	10.376		15.259	12.817		8.545	10.986	13.428	14.648	11.597	15.259	10.986	9.766	9.766	10.376
11.597	14.648	12.817	11.597	14.038	15.869	11.597	13.428	13.428	10.986	10.986	9.766	9.766	9.155	9.766	11.597	9.155		10.376	8.545	9.155	12.817		13.428	13.428	9.155	10.376	10.376	10.376	9.766	9.766	10.986		15.259	12.817		8.545	10.986	13.428	14.648	11.597	15.259	10.986	9.766	9.766	10.376
11.597	14.648	12.817	11.597	14.038	15.869	11.597	13.428	13.428	10.986	10.986	10.376	9.766	9.155	9.766	12.207	9.155		10.376	8.545	9.155	12.817		13.428	13.428	9.155	10.376	10.376	10.376	9.766	9.766	10.986		15.259	12.817		8.545	11.597	13.428	14.648	12.207	15.259	10.986	9.766	9.766	10.376
11.597	14.648	12.817	11.597	14.038	15.869	11.597	13.428	13.428	10.986	10.986	10.376	9.766	9.155	9.766	12.207	9.155		10.376	8.545	9.155	12.817		13.428	13.428	9.155	10.376	10.376	10.376	9.766	9.766	10.986		15.259	12.817		8.545	11.597	13.428	14.648	12.207	15.869	10.986	9.766	9.766	10.376
11.597	14.648	12.817	11.597	14.038	15.869	11.597	13.428	13.428	10.986	10.986	10.376	9.766	9.155	9.766	12.207	9.155		10.376	8.545	9.155	13.428		13.428	13.428	9.155	10.376	10.376	10.376	9.766	9.766	10.986		15.259	13.428		9.155	11.597	13.428	14.648	12.207	15.869	10.986	9.766	9.766	10.376
11.597	14.648	13.428	11.597	14.038	15.869	11.597	13.428	13.428	10.986	10.986	10.376	9.766	9.155	9.766	12.207	9.155		10.376	8.545	9.155	13.428		13.428	13.428	9.155	10.376	10.376	10.376	9.766	9.766	10.986		15.259	13.428		9.155	11.597	14.038	14.648	12.207	15.869	10.986	9.766	9.766	10.376
11.597	14.648	13.428	11.597	14.038	15.869	11.597	13.428	13.428	10.986	10.986	10.376	9.766	9.155	9.766	12.207	9.155		10.376	8.545	9.155	13.428		13.428	13.428	9.155	10.376	10.376	10.376	9.766	9.766	11.597		15.259	13.428		9.155	11.597	14.038	14.648	12.207	17.7	10.986	9.766	9.766	10.376
11.597	14.648	13.428	11.597	14.038	16.479	11.597	13.428	13.428	10.986	10.986	10.376	9.766	9.155	9.766	12.207	9.155		10.376	8.545	9.155	13.428		13.428	13.428	9.155	10.376	10.376	10.376	9.766	9.766	11.597		15.259	13.428		9.155	11.597	14.038	14.648	12.207	18.311	10.986	9.766	9.766	10.376
11.597	14.648	14.038	11.597	14.038	16.479	11.597	13.428	13.428	10.986	10.986	10.376	9.766	9.155	10.376	12.207	9.155		10.376	8.545	9.155	13.428		13.428	13.428	9.155	10.376	10.376	10.376	9.766	9.766	12.207		15.869	13.428		9.155	11.597	14.038	14.648	12.207	21.362	10.986	10.376	9.766	10.376
11.597	14.648	14.038	11.597	14.038	16.479	11.597	13.428	14.038	11.597	10.986	10.376	9.766	9.155	10.376	12.207	9.155		10.986	8.545	9.155	13.428		14.038	13.428	9.766	10.376	10.376	10.376	9.766	9.766	12.207		15.869	14.038		9.155	11.597	14.038	14.648	12.207	21.973	10.986	10.376	9.766	10.376
11.597	14.648	14.648	11.597	14.648	16.479	11.597	13.428	14.038	11.597	10.986	10.376	9.766	9.155	10.376	12.207	9.155		10.986	8.545	9.155	13.428		14.038	13.428	9.766	10.376	10.986	10.376	9.766	9.766	12.817		15.869	14.038		9.155	11.597	14.038	15.259	12.207	21.973	10.986	10.376	9.766	10.986
12.207	14.648	15.259	11.597	14.648	16.479	11.597	13.428	14.038	11.597	10.986	10.376	9.766	9.155	10.376	12.207	9.155		10.986	8.545	9.155	13.428		14.038	13.428	9.766	10.986	10.986	10.376	9.766	9.766	12.817		15.869	14.038		9.155	11.597	14.038	15.259	12.207	21.973	10.986	10.376	9.766	10.986
12.207	14.648	15.259	11.597	14.648	17.09	11.597	13.428	14.038	11.597	10.986	10.376	9.766	9.155	10.376	12.207	9.155		10.986	8.545	9.155	13.428		14.038	13.428	9.766	10.986	10.986	10.376	9.766	9.766	12.817		15.869	14.038		9.155	11.597	14.038	15.259	12.817	22.583	10.986	10.376	9.766	10.986
12.207	15.259	15.259	12.207	14.648	17.09	11.597	14.038	14.648	11.597	10.986	10.376	9.766	9.155	10.376	12.207	9.155		10.986	8.545	9.155	13.428		14.038	13.428	9.766	10.986	10.986	10.376	9.766	9.766	18.311		16.479	14.038		9.155	11.597	14.038	15.259	12.817	23.193	10.986	10.376	9.766	10.986
12.207	15.259	15.259	12.207	14.648	17.09	11.597	14.038	14.648	11.597	10.986	10.376	9.766	9.155	10.376	12.207	9.155		10.986	8.545	9.155	13.428		14.038	14.038	9.766	10.986	10.986	10.376	9.766	9.766			16.479	14.038		9.155	11.597	14.038	15.259	12.817	26.245	10.986	10.376	9.766	10.986
12.207	15.259	15.869	12.207	14.648	17.09	11.597	14.038	14.648	11.597	10.986	10.376	9.766	9.155	10.376	12.207	9.155		10.986	8.545	9.155	13.428		14.038	14.038	9.766	10.986	10.986	10.376	9.766	9.766			16.479	14.038		9.155	11.597	14.038	15.259	12.817		10.986	10.376	9.766	10.986
12.207	15.259	16.479	12.207	14.648	17.09	12.207	14.038	15.259	11.597	10.986	10.376	9.766	9.155	10.376	12.817	9.155		10.986	8.545	9.155	13.428		14.038	14.038	9.766	10.986	10.986	10.376	9.766	9.766			16.479	14.038		9.155	11.597	14.648	15.259	12.817		10.986	10.376	10.376	10.986
12.207	15.259	16.479	12.207	15.259	17.09	12.207	14.038	15.259	11.597	10.986	10.376	9.766	9.155	10.376	12.817	9.155		10.986	8.545	9.155	13.428		14.038	14.038	9.766	10.986	10.986	10.376	9.766	10.376			16.479	14.648		9.155	11.597	14.648	15.869	12.817		10.986	10.376	10.376	10.986
12.207	15.259	17.09	12.207	15.259	17.7	12.207	14.648	15.259	11.597	10.986	10.376	9.766	9.155	10.376	12.817	9.155		10.986	8.545	9.155	14.038		14.038	14.038	9.766	10.986	10.986	10.376	9.766	10.376			16.479	14.648		9.155	11.597	15.259	15.869	12.817		11.597	10.376	10.376	10.986
12.207	15.259	18.921	12.207	15.259	17.7	12.207	14.648	15.259	11.597	10.986	10.376	9.766	9.155	10.376	12.817	9.155		10.986	8.545	9.155	14.038		14.038	14.038	10.376	10.986	10.986	10.376	9.766	10.376			16.479	14.648		9.155	11.597	15.259	15.869	12.817		11.597	10.376	10.376	10.986
12.207	15.259		12.207	15.259	17.7	12.207	14.648	15.259	11.597	10.986	10.376	9.766	9.155	10.376	12.817	9.155		10.986	8.545	9.155	14.038		14.038	14.038	10.376	10.986	10.986	10.376	9.766	10.376			16.479	14.648		9.155	12.207	15.259	15.869	12.817		11.597	10.376	10.376	10.986
12.207	15.259		12.207	15.259	17.7	12.207	15.259	15.259	11.597	10.986	10.376	9.766	9.155	10.376	12.817	9.155		10.986	8.545	9.155	14.038		14.038	14.038	10.376	10.986	10.986	10.376	9.766	10.376			16.479	14.648		9.155	12.207	15.259	15.869	12.817		11.597	10.376	10.376	10.986
12.207	15.259		12.207	15.259	18.311	12.207	15.259	15.259	11.597	10.986	10.376	9.766	9.155	10.376	12.817	9.155		10.986	8.545	9.155	14.038		14.038	14.648	10.376	10.986	10.986	10.986	10.376	10.376			16.479	14.648		9.155	12.207	15.869	15.869	12.817		11.597	10.376	10.376	10.986
12.817	15.259		12.207	15.259	18.311	12.207	15.259	15.869	11.597	10.986	10.376	9.766	9.766	10.376	12.817	9.155		10.986	8.545	9.155	14.038		14.038	14.648	10.376	10.986	10.986	10.986	10.376	10.376			17.09	14.648		9.155	12.207	15.869	15.869	12.817		11.597	10.376	10.376	10.986
12.817	15.259		12.207	15.259	18.921	12.207	15.259	15.869	11.597	10.986	10.376	9.766	9.766	10.376	12.817	9.155		10.986	8.545	9.155	14.038		14.038	14.648	10.376	10.986	10.986	10.986	10.376	10.376			17.09	14.648		9.155	12.207	16.479	15.869	12.817		11.597	10.376	10.376	10.986
12.817	15.259		12.207	15.869	18.921	12.207	15.259	15.869	11.597	10.986	10.376	9.766	9.766	10.376	13.428	9.155		10.986	8.545	9.155	14.038		14.038	14.648	10.376	10.986	10.986	10.986	10.376	10.376			17.09	15.259		9.155	12.207	16.479	15.869	12.817		11.597	10.376	10.376	10.986
12.817	15.259		12.207	15.869	18.921	12.207	15.259	15.869	11.597	10.986	10.376	9.766	9.766	10.376	13.428	9.155		11.597	8.545	9.155	14.038		14.038	14.648	10.376	10.986	10.986	10.986	10.376	10.376			17.09	15.259		9.155	12.207	16.479	15.869	12.817		11.597	10.376	10.376	10.986
12.817	15.869		12.207	15.869	19.531	12.207	15.259	16.479	11.597	10.986	10.376	9.766	9.766	10.376	13.428	9.155		11.597	8.545	9.766	14.038		14.038	14.648	10.376	10.986	10.986	10.986	10.376	10.376			17.09	15.259		9.155	12.207	17.09	15.869	12.817		11.597	10.376	10.376	10.986
12.817	15.869		12.207	15.869	19.531	12.207	15.259	16.479	11.597	11.597	10.376	9.766	9.766	10.376	13.428	9.155		11.597	8.545	9.766	14.038		14.038	14.648	10.376	10.986	10.986	10.986	10.376	10.376			17.09	15.869		9.155	12.207	17.09	15.869	12.817		11.597	10.376	10.376	10.986
12.817	15.869		12.207	15.869	20.142	12.207	15.869	17.09	11.597	11.597	10.376	9.766	9.766	10.376	14.038	9.155		11.597	8.545	9.766	14.038		14.038	15.259	10.376	11.597	10.986	10.986	10.376	10.376			17.09	15.869		9.155	12.207	17.09	15.869	12.817		11.597	10.376	10.376	10.986
12.817	15.869		12.207	15.869	20.142	12.207	15.869	17.7	11.597	11.597	10.376	9.766	9.766	10.376	14.038	9.155		11.597	8.545	9.766	14.648		14.648	15.259	10.376	11.597	10.986	10.986	10.376	10.376			17.09	15.869		9.155	12.207	17.7	15.869	13.428		11.597	10.376	10.376	10.986
12.817	15.869		12.207	15.869	21.362	12.207	15.869	18.311	11.597	11.597	10.376	9.766	9.766	10.376	14.038	9.155		11.597	8.545	9.766	14.648		14.648	15.259	10.986	11.597	11.597	10.986	10.376	10.376			17.09	16.479		9.155	12.207	18.311	16.479	13.428		11.597	10.986	10.376	11.597
12.817	15.869		12.207	16.479	22.583	12.207	15.869	18.311	11.597	11.597	10.376	9.766	9.766	10.376	14.038	9.155		11.597	8.545	9.766	14.648		14.648	15.259	10.986	11.597	11.597	10.986	10.376	10.376			17.7	16.479		9.155	12.207	18.311	16.479	13.428		11.597	10.986	10.376	11.597
13.428	15.869		12.207	17.09	23.193	12.207	15.869	18.921	11.597	11.597	10.376	9.766	9.766	10.376	14.038	9.155		11.597	8.545	9.766	14.648		14.648	15.259	10.986	11.597	11.597	10.986	10.376	10.376			17.7	18.921		9.155	12.207	18.921	16.479	13.428		11.597	10.986	10.376	11.597
13.428	15.869		12.207	17.09	26.245	12.207	15.869	18.921	11.597	11.597	10.376	9.766	9.766	10.376	14.038	9.155		11.597	8.545	9.766	14.648		14.648	15.869	10.986	11.597	11.597	10.986	10.376	10.376			17.7	18.921		9.155	12.207	19.531	16.479	13.428		11.597	10.986	10.376	11.597
13.428	15.869		12.207	17.09	27.466	12.207	16.479	18.921	11.597	11.597	10.376	9.766	9.766	10.376	14.038	9.155		11.597	8.545	9.766	14.648		14.648	15.869	11.597	11.597	11.597	10.986	10.376	10.376			17.7	19.531		9.155	12.207	19.531	16.479	13.428		11.597	10.986	10.376	11.597
13.428	15.869		12.207	17.7	31.128	12.207	17.09	19.531	11.597	11.597	10.376	9.766	9.766	10.376	14.648	9.155		12.207	8.545	9.766	14.648		14.648	15.869	11.597	11.597	11.597	10.986	10.376	10.376			17.7	20.142		9.155	12.207	21.362	16.479	13.428		11.597	10.986	10.986	11.597
13.428	15.869		12.207	17.7		12.207	17.09	20.142	11.597	11.597	10.376	9.766	9.766	10.376	15.259	9.155		12.207	8.545	9.766	14.648		14.648	15.869	11.597	11.597	11.597	10.986	10.376	10.376			17.7	20.752		9.155	12.207	21.973	17.09	13.428		11.597	10.986	10.986	11.597
13.428	15.869		12.207	17.7		12.207	17.09	20.142	11.597	11.597	10.986	9.766	9.766	10.376	15.869	9.155		12.207	8.545	9.766	14.648		14.648	15.869	12.207	11.597	11.597	10.986	10.376	10.376			17.7	21.973		9.155	12.207	21.973	17.09	13.428		11.597	10.986	10.986	11.597
13.428	16.479		12.817	17.7		12.207	17.09	20.752	11.597	11.597	10.986	9.766	9.766	10.376	16.479	9.155		12.207	8.545	9.766	14.648		14.648	15.869	14.038	11.597	11.597	10.986	10.376	10.376			17.7	22.583		9.155	12.207	22.583	17.09	13.428		11.597	10.986	10.986	11.597
13.428	16.479		12.817	17.7		12.207	17.09	20.752	11.597	11.597	10.986	9.766	9.766	10.376	17.09	9.155		12.207	8.545	9.766	14.648		14.648	15.869		12.207	11.597	10.986	10.376	10.376			17.7	22.583		9.155	12.207	23.193	17.09	13.428		11.597	10.986	10.986	11.597
13.428	16.479		12.817	18.921		12.207	17.09	20.752	11.597	11.597	10.986	9.766	9.766	10.376	17.09	9.155		12.207	8.545	9.766	14.648		14.648	15.869		12.207	11.597	10.986	10.376	10.986			17.7	23.193		9.155	12.207	25.635	17.09	13.428		11.597	10.986	10.986	11.597
14.038	16.479		12.817	18.921		12.207	17.7	21.362	11.597	11.597	10.986	9.766	9.766	10.376	18.311	9.155		12.207	8.545	9.766	15.259		14.648	16.479		12.207	11.597	10.986	10.376	10.986			18.311	28.076		9.155	12.207	27.466	17.09	13.428		11.597	10.986	10.986	11.597
14.038	16.479		12.817	18.921		12.207	18.311	21.973	11.597	11.597	10.986	9.766	9.766	10.376	18.311	9.155		12.207	8.545	9.766	15.259		14.648	16.479		12.207	11.597	10.986	10.376	10.986			18.311			9.155	12.817	29.907	17.7	13.428		11.597	10.986	10.986	11.597
14.038	16.479		12.817	19.531		12.207	18.311	22.583	11.597	11.597	10.986	9.766	9.766	10.376	18.311	9.155		12.207	8.545	9.766	15.259		14.648	16.479		12.207	11.597	11.597	10.376	10.986			18.311			9.766	12.817	30.518	17.7	13.428		11.597	10.986	10.986	11.597
14.038	16.479		12.817	20.142		12.207	18.921	23.804	11.597	11.597	10.986	9.766	9.766	10.376	18.921	9.766		12.207	8.545	9.766	15.259		14.648	17.09		12.207	11.597	11.597	10.376	10.986			18.921			9.766	12.817		17.7	14.038		11.597	10.986	10.986	11.597
14.038	16.479		12.817	20.142		12.207	18.921	24.414	11.597	11.597	10.986	9.766	9.766	10.986	19.531	9.766		12.207	8.545	9.766	15.259		14.648	17.7		12.207	11.597	11.597	10.376	10.986			18.921			9.766	12.817		17.7	14.038		11.597	10.986	10.986	11.597
14.038	16.479		12.817	20.142		12.817	20.142	25.024	11.597	11.597	10.986	9.766	9.766	10.986	19.531	9.766		12.207	9.155	9.766	15.869		14.648	17.7		12.207	11.597	11.597	10.376	10.986			18.921			9.766	12.817		18.311	14.038		11.597	11.597	10.986	11.597
14.038	16.479		12.817	20.752		12.817	20.142	25.024	11.597	11.597	10.986	9.766	9.766	10.986	20.142	9.766		12.207	9.155	9.766	15.869		14.648	17.7		12.817	11.597	11.597	10.376	10.986			18.921			9.766	12.817		18.311	14.038		11.597	11.597	10.986	11.597
14.038	16.479		12.817	20.752		12.817	20.752	28.076	11.597	11.597	10.986	9.766	9.766	10.986	20.142	9.766		12.817	9.155	9.766	15.869		14.648	17.7		12.817	11.597	11.597	10.376	10.986			18.921			9.766	12.817		18.311	14.038		11.597	11.597	10.986	11.597
14.648	17.09		12.817	21.362		12.817	20.752	28.076	11.597	11.597	10.986	9.766	9.766	10.986	28.687	9.766		12.817	9.155	9.766	15.869		14.648	17.7		12.817	11.597	11.597	10.376	10.986			18.921			9.766	12.817		18.311	14.648		11.597	11.597	10.986	11.597
14.648	17.09		12.817	21.362		12.817	20.752	28.076	11.597	11.597	10.986	9.766	9.766	10.986		9.766		12.817	9.155	9.766	15.869		14.648	17.7		12.817	12.207	11.597	10.376	10.986			18.921			9.766	12.817		18.311	14.648		11.597	11.597	11.597	12.207
14.648	17.09		12.817	21.362		12.817	21.973	28.687	11.597	11.597	10.986	9.766	9.766	10.986		9.766		12.817	9.155	9.766	15.869		14.648	18.311		12.817	12.207	11.597	10.376	10.986			18.921			9.766	12.817		18.311	14.648		11.597	11.597	11.597	12.207
14.648	17.09		12.817	21.973		12.817	21.973	29.297	11.597	11.597	10.986	9.766	9.766	10.986		9.766		12.817	9.155	9.766	15.869		15.259	18.311		13.428	12.207	11.597	10.376	10.986			18.921			9.766	12.817		18.311	14.648		11.597	11.597	11.597	12.207
14.648	17.09		12.817	22.583		12.817	22.583	31.128	11.597	11.597	10.986	9.766	9.766	10.986		9.766		12.817	9.155	9.766	15.869		15.259	18.311		13.428	12.207	11.597	10.376	10.986			18.921			9.766	12.817		18.311	14.648		12.207	11.597	11.597	12.207
15.259	17.09		12.817	22.583		12.817	22.583	31.128	11.597	11.597	10.986	10.376	9.766	10.986		9.766		12.817	9.155	9.766	16.479		15.259	18.921		13.428	12.207	11.597	10.376	10.986			19.531			9.766	12.817		18.921	14.648		12.207	11.597	11.597	12.207
15.259	17.09		12.817	23.193		12.817	23.804	31.128	12.207	11.597	10.986	10.376	9.766	10.986		9.766		12.817	9.155	9.766	16.479		15.259	18.921		13.428	12.207	11.597	10.376	10.986			19.531			9.766	13.428		18.921	14.648		12.207	11.597	11.597	12.207
15.259	17.09		12.817	23.193		12.817	25.635	32.349	12.207	11.597	10.986	10.376	9.766	10.986		9.766		13.428	9.155	9.766	16.479		15.259	18.921		13.428	12.207	11.597	10.376	10.986			19.531			9.766	13.428		18.921	14.648		12.207	11.597	11.597	12.207
15.259	17.09		12.817	24.414		12.817	26.245	35.4	12.207	11.597	10.986	10.376	9.766	10.986		9.766		13.428	9.155	9.766	17.09		15.259	18.921		13.428	12.207	11.597	10.376	10.986			20.142			9.766	13.428		18.921	14.648		12.207	11.597	11.597	12.207
15.259	17.09		12.817	25.024		12.817	26.855	36.621	12.207	11.597	10.986	10.376	9.766	10.986		9.766		13.428	9.155	9.766	17.09		15.259	18.921		13.428	12.207	11.597	10.376	10.986			20.142			9.766	13.428		18.921	15.259		12.207	11.597	11.597	12.207
15.869	17.09		12.817	25.635		12.817	28.076	39.063	12.207	11.597	10.986	10.376	9.766	10.986		9.766		13.428	9.155	9.766	17.09		15.259	18.921		13.428	12.207	11.597	10.376	10.986			20.142			9.766	13.428		18.921	15.259		12.207	11.597	11.597	12.207
15.869	17.7		12.817	27.466		12.817	30.518	40.894	12.207	11.597	10.986	10.376	9.766	10.986		9.766		13.428	9.155	9.766	17.09		15.259	19.531		13.428	12.207	11.597	10.376	10.986			20.752			9.766	13.428		18.921	15.259		12.207	11.597	11.597	12.207
15.869	17.7		12.817	30.518		12.817	35.4	43.335	12.207	11.597	10.986	10.376	9.766	10.986		9.766		13.428	9.155	9.766	17.7		15.259	19.531		13.428	12.207	11.597	10.376	10.986			20.752			9.766	13.428		18.921	15.259		12.207	11.597	11.597	12.207
16.479	17.7		12.817	32.959		13.428	35.4		12.207	12.207	10.986	10.376	9.766	10.986		9.766		13.428	9.155	9.766	17.7		15.259	19.531		14.038	12.207	11.597	10.376	10.986			21.362			9.766	13.428		19.531	15.259		12.207	11.597	11.597	12.207
17.09	17.7		12.817	39.063		13.428	36.011		12.207	12.207	10.986	10.376	9.766	10.986		9.766		13.428	9.155	9.766	17.7		15.259	19.531		14.038	12.207	11.597	10.986	10.986			21.362			9.766	13.428		20.142	15.259		12.207	11.597	11.597	12.207
17.09	17.7		12.817			13.428			12.207	12.207	10.986	10.376	9.766	10.986		9.766		13.428	9.155	9.766	18.921		15.259	19.531		14.038	12.207	11.597	10.986	10.986			21.973			9.766	14.038		20.142	15.869		12.207	11.597	11.597	12.207
17.7	17.7		12.817			13.428			12.207	12.207	10.986	10.376	9.766	10.986		9.766		13.428	9.155	9.766	20.142		15.259	20.142		14.038	12.207	11.597	10.986	10.986			21.973			9.766	14.038		20.142	16.479		12.207	11.597	11.597	12.207
17.7	17.7		12.817			13.428			12.207	12.207	10.986	10.376	9.766	10.986		9.766		13.428	9.155	9.766	20.142		15.259	20.752		14.038	12.207	11.597	10.986	11.597			21.973			9.766	14.038		20.752	16.479		12.207	11.597	11.597	12.207
17.7	17.7		12.817			13.428			12.207	12.207	10.986	10.376	9.766	10.986		9.766		14.038	9.155	9.766	20.752		15.259	20.752		14.038	12.207	11.597	10.986	11.597			21.973			9.766	14.038		20.752	16.479		12.207	12.207	11.597	12.207
18.921	17.7		12.817			13.428			12.207	12.207	10.986	10.376	10.376	10.986		9.766		14.038	9.155	9.766	21.362		15.259	20.752		14.038	12.207	11.597	10.986	11.597			22.583			9.766	14.038		20.752	16.479		12.207	12.207	11.597	12.207
19.531	17.7		12.817			13.428			12.207	12.207	10.986	10.376	10.376	10.986		9.766		14.038	9.155	9.766	28.076		15.259	21.362		14.648	12.817	11.597	10.986	11.597			22.583			9.766	14.038		20.752	17.09		12.207	12.207	12.207	12.817
19.531	17.7		12.817			13.428			12.207	12.207	11.597	10.376	10.376	10.986		9.766		14.038	9.155	9.766			15.259	21.362		14.648	12.817	11.597	10.986	11.597			22.583			9.766	14.038		20.752	17.09		12.207	12.207	12.207	12.817
20.142	18.311		13.428			13.428			12.207	12.207	11.597	10.376	10.376	10.986		9.766		14.648	9.155	9.766			15.869	21.362		14.648	12.817	11.597	10.986	11.597			22.583			9.766	14.648		20.752	17.09		12.207	12.207	12.207	12.817
20.142	18.311		13.428			13.428			12.207	12.207	11.597	10.376	10.376	10.986		9.766		14.648	9.155	9.766			15.869	21.973		14.648	12.817	11.597	10.986	11.597			22.583			9.766	14.648		20.752	17.7		12.817	12.207	12.207	12.817
21.973	18.311		13.428			13.428			12.207	12.207	11.597	10.376	10.376	10.986		9.766		14.648	9.155	9.766			15.869	21.973		14.648	12.817	12.207	10.986	11.597			23.193			9.766	14.648		21.362	17.7		12.817	12.207	12.207	12.817
	18.311		13.428			13.428			12.207	12.207	11.597	10.376	10.376	10.986		9.766		15.869	9.155	9.766			15.869	24.414		14.648	12.817	12.207	10.986	11.597			23.193			9.766	14.648		21.362	18.921		12.817	12.207	12.207	12.817
	18.311		13.428			13.428			12.207	12.207	11.597	10.376	10.376	10.986		9.766		16.479	9.155	9.766			15.869	25.024		14.648	12.817	12.207	10.986	11.597			23.804			9.766	14.648		21.362	18.921		12.817	12.817	12.207	12.817
	18.311		13.428			13.428			12.207	12.207	11.597	10.376	10.376	10.986		9.766		16.479	9.155	9.766			15.869	26.245		15.259	12.817	12.207	10.986	11.597			25.024			9.766	14.648		21.362	18.921		12.817	12.817	12.207	12.817
	18.921		13.428			13.428			12.207	12.207	11.597	10.376	10.376	10.986		9.766		17.09	9.155	9.766			15.869	26.245		15.259	12.817	12.207	10.986	11.597			25.635			9.766	14.648		21.973	18.921		12.817	12.817	12.207	12.817
	18.921		13.428			14.038			12.207	12.207	11.597	10.376	10.376	10.986		9.766		17.09	9.155	9.766			15.869	26.245		15.259	12.817	12.207	10.986	11.597			25.635			9.766	14.648		21.973	18.921		12.817	12.817	12.817	12.817
	18.921		13.428			14.038			12.207	12.207	11.597	10.376	10.376	10.986		9.766		17.09	9.155	9.766			15.869	29.907		15.259	12.817	12.207	10.986	11.597			27.466			9.766	14.648		21.973	19.531		12.817	12.817	12.817	12.817
	18.921		13.428			14.038			12.207	12.207	11.597	10.376	10.376	10.986		9.766		18.311	9.155	9.766			15.869			15.869	12.817	12.207	10.986	11.597			28.076			9.766	14.648		21.973	20.142		12.817	12.817	12.817	12.817
	18.921		13.428			14.038			12.207	12.207	11.597	10.376	10.376	10.986		9.766		19.531	9.155	10.376			16.479			15.869	13.428	12.207	10.986	11.597			29.907			10.376	14.648		21.973	20.142		12.817	12.817	12.817	13.428
	18.921		13.428			14.038			12.207	12.207	11.597	10.376	10.376	10.986		9.766		22.583	9.155	10.376			16.479			15.869	13.428	12.207	10.986	11.597			29.907			10.376	14.648		21.973	20.142		12.817	12.817	12.817	13.428
	19.531		13.428			14.038			12.207	12.207	11.597	10.376	10.376	10.986		9.766		23.193	9.155	10.376			16.479			15.869	13.428	12.207	10.986	11.597			36.011			10.376	14.648		22.583	26.855		12.817	12.817	12.817	13.428
	19.531		13.428			14.038			12.207	12.207	11.597	10.376	10.376	11.597		9.766			9.155	10.376			16.479			16.479	13.428	12.207	10.986	11.597			38.452			10.376	15.259		22.583	37.231		12.817	12.817	12.817	13.428
	20.142		13.428			14.038			12.207	12.207	11.597	10.376	10.376	11.597		9.766			9.155	10.376			16.479			16.479	13.428	12.207	10.986	12.207						10.376	15.259		22.583	37.842		12.817	13.428	12.817	13.428
	20.142		13.428			14.038			12.207	12.207	11.597	10.376	10.376	11.597		10.376			9.155	10.376			16.479			17.7	13.428	12.207	10.986	12.207						10.376	15.259		23.193	43.945		12.817	13.428	12.817	13.428
	20.142		14.038			14.038			12.207	12.207	11.597	10.376	10.376	11.597		10.376			9.155	10.376			16.479			18.311	13.428	12.207	10.986	12.207						10.376	15.259		23.193			12.817	13.428	12.817	13.428
	20.142		14.038			14.038			12.207	12.207	11.597	10.376	10.376	11.597		10.376			9.155	10.376			16.479			18.311	13.428	12.207	10.986	12.207						10.376	15.259		23.193			12.817	13.428	12.817	13.428
	20.142		14.038			14.038			12.207	12.207	11.597	10.376	10.376	11.597		10.376			9.155	10.376			16.479			18.921	14.038	12.207	10.986	12.207						10.376	15.259		23.804			12.817	13.428	12.817	14.038
	20.142		14.038			14.038			12.207	12.207	11.597	10.376	10.376	11.597		10.376			9.155	10.376			16.479			19.531	14.038	12.207	10.986	12.207						10.376	15.259		23.804			12.817	13.428	13.428	14.038
	20.752		14.038			14.038			12.207	12.207	11.597	10.376	10.376	11.597		10.376			9.155	10.376			16.479			19.531	14.038	12.207	10.986	12.207						10.376	15.869		24.414			13.428	13.428	13.428	14.038
	20.752		14.038			14.038			12.207	12.207	11.597	10.376	10.376	11.597		10.376			9.155	10.376			16.479				14.038	12.207	10.986	12.207						10.376	15.869		25.024			13.428	14.038	13.428	14.038
	20.752		14.038			14.038			12.207	12.207	11.597	10.376	10.376	11.597		10.376			9.155	10.376			16.479				14.038	12.817	10.986	12.207						10.376	15.869		25.024			13.428	14.038	13.428	14.038
	20.752		14.038			14.038			12.207	12.207	11.597	10.376	10.376	11.597		10.376			9.155	10.376			16.479				14.038	12.817	10.986	12.207						10.376	16.479		25.024			13.428	14.038	13.428	14.038
	20.752		14.038			14.648			12.207	12.207	11.597	10.376	10.376	11.597		10.376			9.155	10.376			16.479				14.648	12.817	10.986	12.207						10.376	16.479		25.024			13.428	14.038	13.428	14.648
	21.362		14.038			14.648			12.207	12.207	11.597	10.376	10.376	11.597		10.376			9.155	10.376			16.479				14.648	12.817	10.986	12.207						10.376	16.479		25.024			13.428	14.038	13.428	14.648
	21.362		14.038			14.648			12.207	12.207	11.597	10.376	10.376	11.597		10.376			9.155	10.376			16.479				14.648	12.817	10.986	12.207						10.376	16.479		25.635			13.428	14.648	14.038	14.648
	21.362		14.038			14.648			12.207	12.207	12.207	10.376	10.376	11.597		10.376			9.155	10.376			16.479				15.259	12.817	10.986	12.207						10.376	17.09		26.245			13.428	14.648	14.038	15.259
	21.362		14.038			14.648			12.817	12.207	12.207	10.376	10.376	11.597		10.376			9.155	10.376			16.479				15.259	12.817	10.986	12.207						10.376	17.7		26.855			13.428	14.648	14.038	15.259
	21.973		14.038			14.648			12.817	12.207	12.207	10.376	10.376	11.597		10.376			9.155	10.376			17.09				15.259	12.817	10.986	12.207						10.376	18.311		28.687			13.428	14.648	14.038	15.259
	21.973		14.038			14.648			12.817	12.207	12.207	10.376	10.986	11.597		10.376			9.155	10.376			17.09				15.259	12.817	10.986	12.817						10.376	19.531		29.297			13.428	14.648	14.038	15.259
	22.583		14.038			14.648			12.817	12.207	12.207	10.376	10.986	11.597		10.376			9.155	10.376			17.09				15.259	12.817	10.986	12.817						10.376	19.531					13.428	15.259	14.648	15.259
	22.583		14.038			14.648			12.817	12.207	12.207	10.376	10.986	11.597		10.376			9.155	10.376			17.09				15.869	12.817	11.597	12.817						10.376	20.752					13.428	15.259	14.648	15.869
	22.583		14.038			14.648			12.817	12.207	12.207	10.376	10.986	11.597		10.376			9.155	10.376			17.09				15.869	12.817	11.597	12.817						10.376	21.973					13.428	15.869	14.648	15.869
	23.193		14.038			14.648			12.817	12.817	12.207	10.376	10.986	11.597		10.376			9.155	10.376			17.09				17.09	12.817	11.597	12.817						10.376	21.973					13.428	15.869	14.648	17.09
	23.804		14.038			14.648			12.817	12.817	12.207	10.376	10.986	11.597		10.376			9.766	10.376			17.09				17.09	12.817	11.597	12.817						10.376	21.973					13.428	15.869	14.648	17.09
	23.804		14.648			14.648			12.817	12.817	12.207	10.986	10.986	11.597		10.986			9.766	10.376			17.09				17.7	12.817	11.597	12.817						10.376	22.583					13.428	15.869	14.648	17.7
	24.414		14.648			15.259			12.817	12.817	12.207	10.986	10.986	11.597		10.986			9.766	10.376			17.09				17.7	12.817	11.597	12.817						10.376	23.804					13.428	15.869	15.259	17.7
	24.414		14.648			15.259			12.817	12.817	12.207	10.986	10.986	11.597		10.986			9.766	10.376			17.09				17.7	12.817	11.597	12.817						10.376	25.024					13.428	15.869	15.259	17.7
	25.024		14.648			15.259			12.817	12.817	12.207	10.986	10.986	11.597		10.986			9.766	10.376			17.09				18.311	12.817	11.597	12.817						10.376	25.635					13.428	15.869	15.869	18.311
	25.024		14.648			15.259			12.817	12.817	12.207	10.986	10.986	11.597		10.986			9.766	10.376			17.09				18.311	12.817	11.597	13.428						10.376	25.635					13.428	15.869	15.869	18.311
	25.635		14.648			15.259			12.817	12.817	12.207	10.986	10.986	11.597		10.986			9.766	10.376			17.09				18.921	12.817	11.597	13.428						10.376	26.855					13.428	17.7	15.869	18.921
	25.635		14.648			15.259			12.817	12.817	12.207	10.986	10.986	11.597		10.986			9.766	10.376			17.7				18.921	13.428	11.597	13.428						10.376	27.466					13.428	18.311	15.869	18.921
	25.635		14.648			15.259			12.817	12.817	12.207	10.986	10.986	11.597		10.986			9.766	10.376			17.7				20.752	13.428	11.597	13.428						10.376	29.907					14.038	18.921	15.869	20.752
	26.245		15.259			15.259			12.817	12.817	12.207	10.986	10.986	11.597		10.986			9.766	10.376			17.7				21.362	13.428	11.597	13.428						10.376	30.518					14.038	19.531	15.869	21.362
	27.466		15.259			15.259			12.817	12.817	12.207	10.986	10.986	12.207		10.986			9.766	10.376			17.7				23.193	13.428	11.597	13.428						10.376						14.038	20.142	15.869	23.193
	27.466		15.259			15.259			12.817	12.817	12.207	10.986	10.986	12.207		10.986			9.766	10.376			17.7				25.024	13.428	11.597	13.428						10.376						14.038	20.752	15.869	25.024
	28.076		15.259			15.869			12.817	12.817	12.207	10.986	10.986	12.207		10.986			9.766	10.376			17.7				25.024	13.428	11.597	13.428						10.376						14.038	20.752	17.7	25.024
	28.687		15.259			15.869			12.817	12.817	12.207	10.986	11.597	12.207		10.986			9.766	10.376			17.7					13.428	11.597	13.428						10.376						14.038		18.311
	29.907		15.259			15.869			12.817	12.817	12.207	10.986	11.597	12.207		10.986			9.766	10.376			17.7					13.428	11.597	13.428						10.986						14.038		18.921
	30.518		15.259			15.869			12.817	12.817	12.207	10.986	11.597	12.207		10.986			9.766	10.376			17.7					13.428	11.597	14.038						10.986						14.038		19.531
			15.259			15.869			12.817	12.817	12.207	10.986	11.597	12.207		10.986			9.766	10.376			17.7					13.428	11.597	14.038						10.986						14.038		20.142
			15.869			15.869			12.817	12.817	12.207	10.986	11.597	12.207		10.986			9.766	10.376			17.7					13.428	11.597	14.038						10.986						14.038		20.752
			15.869			15.869			12.817	12.817	12.207	10.986	11.597	12.207		10.986			9.766	10.376			17.7					13.428	11.597	14.038						10.986						14.038
			15.869			15.869			12.817	12.817	12.207	10.986	11.597	12.207		10.986			9.766	10.986			18.311					13.428	11.597	14.038						10.986						14.038
			15.869			15.869			12.817	12.817	12.207	10.986	11.597	12.207		11.597			9.766	10.986			18.311					13.428	11.597	14.038						10.986						14.038
			15.869			15.869			12.817	12.817	12.207	10.986	11.597	12.207		11.597			9.766	10.986			18.311					13.428	11.597	14.038						10.986						14.038
			15.869			15.869			12.817	12.817	12.207	10.986	12.207	12.207		11.597			9.766	10.986			18.311					13.428	11.597	14.038						10.986						14.038
			15.869			15.869			12.817	12.817	12.817	10.986	12.207	12.207		11.597			9.766	10.986			18.311					13.428	11.597	14.648						10.986						14.038
			16.479			15.869			12.817	13.428	12.817	10.986	12.207	12.207		11.597			9.766	10.986			18.311					13.428	11.597	14.648						10.986						14.038
			16.479			15.869			12.817	13.428	12.817	10.986	12.207	12.207		11.597			9.766	10.986			18.311					13.428	11.597	14.648						10.986						14.038
			16.479			16.479			12.817	13.428	12.817	10.986	12.207	12.207		11.597			9.766	10.986			18.311					14.038	11.597	14.648						10.986						14.038
			16.479			16.479			12.817	13.428	12.817	10.986	12.207	12.207		11.597			9.766	10.986			18.311					14.038	11.597	14.648						10.986						14.038
			16.479			16.479			12.817	13.428	12.817	10.986	12.207	12.207		11.597			9.766	10.986			18.311					14.038	11.597	14.648						10.986						14.038
			16.479			16.479			12.817	13.428	12.817	10.986	12.207	12.207		11.597			9.766	10.986			18.311					14.038	11.597	14.648						10.986						14.648
			17.09			16.479			13.428	13.428	12.817	10.986	12.817	12.207		11.597			9.766	10.986			18.311					14.038	11.597	14.648						10.986						14.648
			17.09			16.479			13.428	13.428	12.817	10.986	12.817	12.207		11.597			9.766	10.986			18.921					14.038	11.597	14.648						10.986						14.648
			17.7			16.479			13.428	13.428	12.817	10.986	12.817	12.207		11.597			9.766	10.986			18.921					14.038	11.597	15.259						10.986						14.648
			17.7			17.09			13.428	13.428	12.817	10.986	12.817	12.207		11.597			9.766	10.986			18.921					14.038	11.597	15.259						10.986						14.648
			17.7			17.09			13.428	13.428	12.817	10.986	12.817	12.817		11.597			9.766	10.986			18.921					14.038	11.597	15.259						10.986						14.648
			18.311			17.09			13.428	13.428	12.817	10.986	12.817	12.817		11.597			9.766	10.986			18.921					14.038	11.597	15.259						10.986						14.648
			18.311			17.7			13.428	13.428	12.817	10.986	12.817	12.817		12.207			9.766	10.986			18.921					14.038	11.597	15.869						10.986						14.648
			18.311			17.7			13.428	13.428	12.817	10.986	12.817	12.817		12.207			9.766	10.986			18.921					14.038	11.597	15.869						10.986						14.648
			18.921			17.7			13.428	13.428	12.817	10.986	12.817	12.817		12.207			9.766	10.986			18.921					14.038	12.207	17.09						10.986						15.259
			18.921			17.7			13.428	13.428	12.817	10.986	12.817	12.817		12.207			9.766	10.986			18.921					14.648	12.207	17.09						10.986						15.259
			18.921			18.311			13.428	13.428	12.817	10.986	13.428	12.817		12.207			9.766	10.986			18.921					14.648	12.207	18.921						10.986						15.259
			19.531			18.921			13.428	13.428	12.817	10.986	13.428	12.817		12.207			9.766	10.986			18.921					14.648	12.207	18.921						10.986						15.259
			19.531			19.531			13.428	13.428	12.817	10.986	13.428	12.817		12.207			10.376	10.986			18.921					14.648	12.207	20.142						10.986						15.259
			20.142			19.531			13.428	13.428	12.817	10.986	13.428	12.817		12.207			10.376	10.986			18.921					14.648	12.207	21.362						11.597						15.259
			20.752			19.531			13.428	13.428	12.817	10.986	13.428	12.817		12.207			10.376	10.986			18.921					14.648	12.207	21.362						11.597						15.259
			21.362			20.142			13.428	13.428	13.428	10.986	14.038	12.817		12.207			10.376	10.986			18.921					14.648	12.207	23.193						11.597						15.259
			21.362			20.142			13.428	13.428	13.428	10.986	14.038	12.817		12.207			10.376	10.986			19.531					14.648	12.207							11.597						15.259
			21.362			21.362			13.428	13.428	13.428	10.986	14.038	12.817		12.207			10.376	10.986			19.531					14.648	12.207							11.597						15.869
			21.973			21.973			13.428	13.428	13.428	10.986	14.038	12.817		12.207			10.376	10.986			19.531					14.648	12.207							11.597						15.869
			21.973			21.973			13.428	13.428	13.428	10.986	14.038	12.817		12.207			10.376	10.986			19.531					14.648	12.207							11.597						15.869
			21.973			22.583			13.428	13.428	13.428	10.986	14.648	12.817		12.207			10.376	10.986			19.531					14.648	12.207							11.597						15.869
			23.193			23.804			13.428	13.428	13.428	10.986	14.648	12.817		12.817			10.376	10.986			19.531					15.259	12.207							11.597						15.869
			25.024			25.024			13.428	13.428	13.428	10.986	14.648	12.817		12.817			10.376	10.986			20.142					15.259	12.207							11.597						15.869
			25.024						13.428	13.428	13.428	10.986	14.648	12.817		12.817			10.376	10.986			20.142					15.259	12.207							11.597						15.869
			42.114						13.428	13.428	13.428	11.597	14.648	12.817		12.817			10.376	10.986			20.142					15.259	12.207							11.597						15.869
									13.428	13.428	13.428	11.597	14.648	12.817		12.817			10.376	10.986			20.142					15.259	12.207							11.597						15.869
									13.428	13.428	13.428	11.597	15.259	13.428		12.817			10.376	11.597			20.142					15.259	12.207							11.597						15.869
									13.428	13.428	13.428	11.597	15.259	13.428		12.817			10.376	11.597			20.752					15.259	12.207							11.597						15.869
									13.428	13.428	13.428	11.597	15.869	13.428		12.817			10.376	11.597			20.752					15.259	12.207							11.597						15.869
									13.428	13.428	13.428	11.597	15.869	13.428		12.817			10.376	11.597			20.752					15.259	12.207							11.597						15.869
									13.428	13.428	13.428	11.597	15.869	13.428		12.817			10.376	11.597			20.752					15.259	12.207							11.597						15.869
									13.428	13.428	13.428	11.597	18.311	13.428		12.817			10.376	11.597			20.752					15.869	12.207							11.597						15.869
									13.428	13.428	13.428	11.597	18.921	13.428		12.817			10.376	11.597			20.752					15.869	12.207							11.597						16.479
									13.428	13.428	13.428	11.597	25.635	13.428		13.428			10.376	11.597			21.362					15.869	12.207							11.597						16.479
									13.428	13.428	13.428	11.597	51.27	13.428		13.428			10.376	11.597			21.362					15.869	12.207							11.597						16.479
									13.428	13.428	13.428	11.597		13.428		13.428			10.376	11.597			21.362					15.869	12.207							11.597						16.479
									13.428	13.428	13.428	11.597		13.428		13.428			10.376	11.597			21.362					15.869	12.817							11.597						16.479
									13.428	13.428	13.428	11.597		13.428		13.428			10.376	11.597			21.362					15.869	12.817							12.207						16.479
									13.428	14.038	13.428	11.597		13.428		14.038			10.376	11.597			21.362					15.869	12.817							12.207						16.479
									13.428	14.038	13.428	11.597		13.428		14.038			10.376	11.597			21.362					16.479	12.817							12.207						16.479
									13.428	14.038	14.038	11.597		13.428		14.038			10.376	11.597			21.362					16.479	12.817							12.207						16.479
									13.428	14.038	14.038	11.597		13.428		14.038			10.376	11.597			21.362					16.479	12.817							12.207						17.09
									13.428	14.038	14.038	11.597		13.428		14.038			10.376	11.597			21.973					16.479	12.817							12.207						17.09
									13.428	14.038	14.038	11.597		13.428		14.038			10.376	11.597			21.973					16.479	12.817							12.207						17.09
									13.428	14.038	14.038	11.597		13.428		14.038			10.376	11.597			21.973					16.479	12.817							12.207						17.09
									13.428	14.038	14.038	11.597		13.428		14.648			10.376	11.597			22.583					17.09	12.817							12.207						17.09
									13.428	14.038	14.038	11.597		13.428		14.648			10.376	11.597			22.583					17.09	12.817							12.207						17.09
									13.428	14.038	14.038	11.597		13.428		14.648			10.986	11.597			22.583					17.7	12.817							12.207						17.09
									13.428	14.038	14.038	11.597		13.428		14.648			10.986	11.597			22.583					17.7	12.817							12.207						17.7
									13.428	14.038	14.038	11.597		13.428		14.648			10.986	11.597			22.583					17.7	12.817							12.207						17.7
									13.428	14.038	14.038	11.597		13.428		15.259			10.986	11.597			22.583					17.7	12.817							12.207						17.7
									13.428	14.038	14.038	11.597		13.428		15.259			10.986	12.207			23.193					18.311	12.817							12.207						18.311
									13.428	14.038	14.038	11.597		13.428		15.259			10.986	12.207			23.193					18.311	12.817							12.207						18.311
									13.428	14.038	14.038	11.597		13.428		16.479			10.986	12.207			23.193					18.311	12.817							12.207						18.311
									13.428	14.038	14.038	11.597		13.428		16.479			10.986	12.207			23.193					18.921	12.817							12.207						18.311
									13.428	14.038	14.038	11.597		13.428		17.09			10.986	12.207			23.804					18.921	12.817							12.207						18.311
									14.038	14.038	14.038	11.597		13.428		17.09			10.986	12.207			23.804					19.531	12.817							12.207						18.311
									14.038	14.038	14.038	11.597		13.428		17.09			10.986	12.207			23.804					19.531	12.817							12.207						18.921
									14.038	14.038	14.038	11.597		13.428		17.7			10.986	12.207			23.804					20.142	12.817							12.207						18.921
									14.038	14.038	14.038	11.597		13.428		18.921			10.986	12.207			23.804					20.752	12.817							12.207						18.921
									14.038	14.038	14.038	11.597		13.428		20.752			10.986	12.207			24.414					20.752	12.817							12.207						18.921
									14.038	14.038	14.648	11.597		14.038		23.193			10.986	12.207			24.414					21.362	12.817							12.207						18.921
									14.038	14.038	14.648	11.597		14.038		23.193			10.986	12.207			24.414					21.362	12.817							12.207						18.921
									14.038	14.038	14.648	12.207		14.038		23.804			10.986	12.207			25.024					23.193	12.817							12.817						18.921
									14.038	14.038	14.648	12.207		14.038					10.986	12.207			25.024					23.193	12.817							12.817						19.531
									14.038	14.038	14.648	12.207		14.038					10.986	12.207			25.024						12.817							12.817						19.531
									14.038	14.038	14.648	12.207		14.038					10.986	12.207			25.635						12.817							12.817						19.531
									14.038	14.038	14.648	12.207		14.038					10.986	12.207			25.635						12.817							12.817						19.531
									14.038	14.038	14.648	12.207		14.038					10.986	12.207			26.245						12.817							12.817						20.142
									14.038	14.648	14.648	12.207		14.038					10.986	12.207			26.245						12.817							12.817						20.142
									14.038	14.648	14.648	12.207		14.038					10.986	12.207			29.297						12.817							12.817						20.752
									14.038	14.648	14.648	12.207		14.038					10.986	12.207			29.297						12.817							12.817						21.362
									14.038	14.648	14.648	12.207		14.038					10.986	12.207			31.128						12.817							12.817						21.973
									14.038	14.648	14.648	12.207		14.038					10.986	12.817			32.349						13.428							12.817						21.973
									14.038	14.648	14.648	12.207		14.038					10.986	12.817			33.569						13.428							12.817						23.193
									14.038	14.648	14.648	12.207		14.038					10.986	12.817			34.18						13.428							12.817						26.245
									14.038	14.648	14.648	12.207		14.038					10.986	12.817			34.18						13.428							12.817						26.855
									14.038	14.648	14.648	12.207		14.038					10.986	12.817			34.79						13.428							12.817						28.076
									14.038	14.648	15.259	12.207		14.038					10.986	12.817			35.4						13.428							13.428						28.076
									14.038	14.648	15.259	12.207		14.038					10.986	12.817			42.114						13.428							13.428						30.518
									14.038	14.648	15.259	12.207		14.038					10.986	12.817			46.387						13.428							13.428
									14.038	14.648	15.259	12.207		14.648					10.986	12.817			46.997						13.428							13.428
									14.038	14.648	15.259	12.207		14.648					10.986	12.817			48.218						13.428							13.428
									14.038	14.648	15.259	12.207		14.648					10.986	12.817									13.428							13.428
									14.038	14.648	15.259	12.207		14.648					10.986	12.817									13.428							13.428
									14.038	14.648	15.259	12.207		14.648					10.986	12.817									13.428							13.428
									14.038	14.648	15.259	12.207		14.648					11.597	12.817									14.038							13.428
									14.038	14.648	15.259	12.207		14.648					11.597	12.817									14.038							13.428
									14.038	14.648	15.259	12.207		14.648					11.597	12.817									14.038							13.428
									14.038	14.648	15.259	12.207		14.648					11.597	12.817									14.038							14.038
									14.038	14.648	15.259	12.207		14.648					11.597	12.817									14.038							14.038
									14.038	14.648	15.259	12.207		14.648					11.597	12.817									14.038							14.038
									14.038	14.648	15.869	12.207		14.648					11.597	12.817									14.038							14.038
									14.038	15.259	15.869	12.207		14.648					11.597	12.817									14.038							14.038
									14.038	15.259	15.869	12.207		14.648					11.597	12.817									14.038							14.038
									14.038	15.259	15.869	12.207		14.648					11.597	12.817									14.038							14.038
									14.648	15.259	15.869	12.207		14.648					11.597	12.817									14.038							14.038
									14.648	15.259	15.869	12.207		14.648					11.597	12.817									14.038							14.038
									14.648	15.259	15.869	12.207		14.648					11.597	12.817									14.038							14.648
									14.648	15.259	15.869	12.817		15.259					11.597	12.817									14.038							14.648
									14.648	15.259	15.869	12.817		15.259					11.597	12.817									14.038							14.648
									14.648	15.259	15.869	12.817		15.259					11.597	12.817									14.038							14.648
									14.648	15.259	15.869	12.817		15.259					11.597	13.428									14.038							14.648
									14.648	15.259	15.869	12.817		15.259					11.597	13.428									14.648							14.648
									14.648	15.259	15.869	12.817		15.259					11.597	13.428									14.648							14.648
									14.648	15.259	15.869	12.817		15.259					11.597	13.428									14.648							14.648
									14.648	15.259	15.869	12.817		15.259					11.597	13.428									14.648							14.648
									14.648	15.259	15.869	12.817		15.259					11.597	13.428									14.648							14.648
									14.648	15.259	15.869	12.817		15.259					11.597	13.428									14.648							15.259
									14.648	15.259	15.869	12.817		15.259					12.207	13.428									14.648							15.259
									14.648	15.869	15.869	12.817		15.259					12.207	13.428									14.648							15.259
									14.648	15.869	15.869	12.817		15.259					12.207	13.428									14.648							15.259
									14.648	15.869	15.869	12.817		15.259					12.207	13.428									14.648							15.259
									14.648	15.869	16.479	12.817		15.869					12.207	13.428									14.648							15.259
									14.648	15.869	16.479	12.817		15.869					12.207	13.428									15.259							15.869
									14.648	15.869	16.479	12.817		15.869					12.207	13.428									15.259							15.869
									14.648	15.869	16.479	12.817		15.869					12.207	13.428									15.259							15.869
									14.648	15.869	16.479	12.817		15.869					12.207	13.428									15.259							15.869
									14.648	15.869	16.479	12.817		15.869					12.207	13.428									15.259							15.869
									14.648	15.869	16.479	12.817		15.869					12.207	13.428									15.259							15.869
									14.648	15.869	16.479	12.817		15.869					12.207	13.428									15.259							16.479
									14.648	15.869	17.09	12.817		15.869					12.207	13.428									15.869							16.479
									14.648	16.479	17.09	12.817		15.869					12.207	13.428									15.869							16.479
									14.648	16.479	17.09	12.817		15.869					12.207	13.428									15.869							16.479
									14.648	16.479	17.09	12.817		15.869					12.207	13.428									15.869							16.479
									14.648	16.479	17.09	12.817		15.869					12.817	13.428									15.869							16.479
									14.648	16.479	17.09	12.817		15.869					12.817	13.428									15.869							17.09
									14.648	16.479	17.09	12.817		15.869					12.817	13.428									15.869							17.09
									15.259	16.479	17.09	12.817		16.479					12.817	13.428									15.869							17.7
									15.259	16.479	17.7	12.817		16.479					12.817	14.038									16.479							17.7
									15.259	16.479	17.7	12.817		16.479					12.817	14.038									16.479							17.7
									15.259	16.479	17.7	12.817		16.479					12.817	14.038									16.479							17.7
									15.259	16.479	17.7	12.817		16.479					12.817	14.038									16.479							17.7
									15.259	17.09	17.7	12.817		16.479					12.817	14.038									17.09							17.7
									15.259	17.09	17.7	12.817		16.479					12.817	14.038									17.09							18.921
									15.259	17.09	17.7	12.817		17.09					12.817	14.038									17.09							18.921
									15.259	17.09	17.7	12.817		17.09					12.817	14.038									17.09							19.531
									15.259	17.09	17.7	12.817		17.09					12.817	14.038									17.09							20.752
									15.259	17.09	17.7	12.817		17.09					12.817	14.038									17.09							20.752
									15.259	17.09	17.7	12.817		17.09					12.817	14.038									17.7							20.752
									15.259	17.09	17.7	12.817		17.09					12.817	14.038									17.7							21.973
									15.259	17.09	17.7	13.428		17.09					12.817	14.038									18.311							23.193
									15.259	17.09	17.7	13.428		17.09					12.817	14.038									18.311							24.414
									15.259	17.09	18.311	13.428		17.7					12.817	14.038									18.921							25.024
									15.259	17.7	18.311	13.428		17.7					12.817	14.038									18.921							25.635
									15.259	17.7	18.311	13.428		17.7					12.817	14.038									18.921							30.518
									15.259	17.7	18.311	13.428		17.7					13.428	14.038									18.921							31.128
									15.259	17.7	18.921	13.428		17.7					13.428	14.038									19.531							32.959
									15.259	17.7	18.921	13.428		17.7					13.428	14.648									19.531
									15.259	17.7	18.921	13.428		17.7					13.428	14.648									20.142
									15.259	17.7	18.921	13.428		17.7					13.428	14.648									20.142
									15.259	18.311	18.921	13.428		17.7					13.428	14.648									21.362
									15.869	18.311	19.531	13.428		18.311					13.428	14.648									22.583
									15.869	18.311	19.531	13.428		18.311					13.428	14.648									22.583
									15.869	18.311	19.531	13.428		18.311					13.428	14.648									23.193
									15.869	18.311	19.531	13.428		18.311					13.428	14.648									24.414
									15.869	18.311	20.142	13.428		18.311					13.428	14.648									30.518
									15.869	18.311	20.142	13.428		18.311					13.428	15.259									34.79
									15.869	18.921	20.142	13.428		18.921					13.428	15.259
									15.869	18.921	20.142	13.428		18.921					13.428	15.259
									15.869	18.921	20.752	13.428		18.921					14.038	15.259
									15.869	19.531	20.752	13.428		18.921					14.038	15.259
									15.869	19.531	20.752	13.428		18.921					14.038	15.259
									15.869	19.531	21.362	13.428		18.921					14.038	15.259
									15.869	19.531	21.362	13.428		18.921					14.038	15.259
									15.869	19.531	21.362	13.428		19.531					14.038	15.259
									15.869	20.142	21.362	13.428		19.531					14.038	15.259
									15.869	20.142	21.362	13.428		19.531					14.038	15.259
									15.869	20.142	21.973	13.428		19.531					14.038	15.259
									15.869	20.142	21.973	13.428		20.142					14.648	15.259
									15.869	20.752	22.583	13.428		20.142					14.648	15.259
									15.869	20.752	22.583	13.428		20.142					14.648	15.259
									15.869	20.752	22.583	13.428		20.752					14.648	15.259
									16.479	21.362	22.583	14.038		20.752					15.259	15.869
									16.479	21.362	23.193	14.038		20.752					15.869	15.869
									16.479	21.362	23.193	14.038		20.752					17.09	15.869
									16.479	21.362	23.193	14.038		20.752					17.09	15.869
									16.479	21.973	23.804	14.038		21.362					17.09	15.869
									16.479	21.973	23.804	14.038		21.362					18.921	15.869
									16.479	21.973	24.414	14.038		21.362					19.531	16.479
									16.479	22.583	24.414	14.038		21.362					19.531	16.479
									16.479	22.583	24.414	14.038		21.973					20.142	16.479
									16.479	22.583	24.414	14.038		21.973					21.362	17.09
									16.479	23.193	25.024	14.038		21.973					21.973	17.09
									16.479	23.193	25.024	14.038		21.973					26.245	17.09
									16.479	24.414	25.024	14.038		22.583						17.09
									16.479	24.414	25.635	14.038		22.583						17.09
									16.479	25.024	26.855	14.038		22.583						17.09
									16.479	25.635	27.466	14.038		22.583						17.7
									16.479	28.076	29.297	14.648		22.583						17.7
									16.479	31.128	31.738	14.648		22.583						17.7
									17.09	40.283		14.648		23.193						17.7
									17.09			14.648		23.193						17.7
									17.09			14.648		23.193						17.7
									17.09			14.648		23.804						18.311
									17.09			14.648		23.804						18.311
									17.09			14.648		26.245						18.311
									17.09			14.648		26.245						18.921
									17.09			14.648		26.855						18.921
									17.09			14.648		26.855						18.921
									17.09			14.648		26.855						18.921
									17.09			14.648		27.466						19.531
									17.09			14.648		28.687						19.531
									17.09			14.648		32.349						19.531
									17.09			14.648		39.063						19.531
									17.09			14.648		42.114						21.362
									17.09			14.648								23.193
									17.09			14.648								24.414
									17.09			14.648								25.635
									17.7			15.259								27.466
									17.7			15.259								29.297
									17.7			15.259
									17.7			15.259
									17.7			15.259
									17.7			15.259
									17.7			15.259
									17.7			15.259
									17.7			15.259
									17.7			15.259
									17.7			15.869
									17.7			15.869
									17.7			15.869
									17.7			15.869
									18.311			15.869
									18.311			15.869
									18.311			15.869
									18.311			15.869
									18.311			15.869
									18.311			15.869
									18.311			15.869
									18.311			15.869
									18.311			15.869
									18.311			15.869
									18.311			16.479
									18.311			16.479
									18.921			16.479
									18.921			16.479
									18.921			16.479
									18.921			16.479
									18.921			16.479
									18.921			16.479
									18.921			17.09
									18.921			17.09
									18.921			17.09
									18.921			17.09
									18.921			17.09
									18.921			17.7
									18.921			17.7
									18.921			17.7
									18.921			17.7
									18.921			17.7
									19.531			17.7
									19.531			17.7
									19.531			18.311
									19.531			18.311
									19.531			18.311
									19.531			18.311
									19.531			18.311
									19.531			18.311
									19.531			18.921
									19.531			19.531
									19.531			19.531
									19.531			19.531
									19.531			20.142
									19.531			20.142
									19.531			20.752
									19.531			20.752
									19.531			20.752
									20.142			21.362
									20.142			21.362
									20.142			21.973
									20.142			21.973
									20.142			22.583
									20.142			22.583
									20.142			23.193
									20.142			23.804
									20.142			24.414
									20.142			24.414
									20.142			24.414
									20.142			25.024
									20.142			25.635
									20.752			25.635
									20.752			25.635
									20.752			26.245
									20.752			27.466
									20.752			27.466
									21.362			28.687
									21.362			28.687
									21.362			29.297
									21.362			31.738
									21.362			32.349
									21.362			32.959
									21.362			33.569
									21.362			34.79
									21.362			34.79
									21.362			37.231
									21.973			40.894
									21.973
									21.973
									21.973
									21.973
									21.973
									21.973
									21.973
									22.583
									22.583
									23.193
									23.193
									23.193
									23.193
									23.804
									23.804
									23.804
									23.804
									23.804
									23.804
									24.414
									25.024
									25.024
									25.635
									25.635
									26.245
									28.076
									28.076
									28.076
									28.687
									28.687
									28.687
									28.687
									29.297
									29.907
									31.128
									31.738
									32.349
									34.79
									36.621
									37.231
									37.842
									38.452
									45.776
									45.776
									50.049
									54.932

## Sheet: mEPSCs-frequency-Fig.2D
mEPCSs- inter-event interval (s)																		mEPCSs- inter-event interval (s)
Cyld+/+																		Cyld-/-
1	2	3	4	5	6	7	8	9	10	11	12	13	14	16	17	18		1	2	3	4	5	6	7	8	9	10	11	12	13	14	15	16	17	18	19	20	21	22	23	24	25	26	27	28
0.00694922	1.32725	0.00870313	0.000953125	0.00754687	1.0608	0.000851562	0.00655078	0.00120312	0.0005	0.000453125	0.0005	0.000804687	0.00230078	0.00279687	1.22585	0.000849609		0.0122969	0.000799927	0.000549805	0.00084375	2.07285	1.4177	1.5117	0.0195	1.4812	0.000450195	0.000859375	0.00970312	0.00889844	0.0123906	0.0123594	0.00180078	0.0015	0.000703125	1.20795	0.0015	0.0133125	4.98047e-05	0.000703125	1.51435	0.0005	0.0085498	0.00910156	0.000450195
0.00965625	0.0013125	0.0171563	0.00134766	0.0110469	0.0199531	0.00609961	0.00744531	0.01025	0.000945312	0.000902344	0.000650002	0.001	0.0108516	0.00725	0.0135	0.00545312		0.0153047	0.00585156	0.00075	0.0135501	0.00265625	0.00914844	0.00234375	0.022	0.00219922	0.00105078	0.0102969	0.0106523	0.0099502	0.0185547	0.0154023	0.00815234	0.00165234	0.00709375	0.003	0.00969922	0.0148008	0.0075	0.00659961	0.00139844	0.00180078	0.00910156	0.0103496	0.00105078
0.00995313	0.00260156	0.02425	0.00135937	0.0125	0.0276484	0.00645117	0.0115469	0.0103516	0.00130078	0.0015	0.000699219	0.00130078	0.0115501	0.00804688	0.01375	0.009		0.0159063	0.00635156	0.00690039	0.0156406	0.0237031	0.0109062	0.00284375	0.02355	0.0184492	0.00154981	0.0114492	0.0108008	0.0135508	0.0280508	0.0162969	0.0103984	0.0128008	0.018	0.00709375	0.01075	0.01575	0.0103125	0.0110625	0.00175	0.00845313	0.015	0.0131992	0.00154981
0.0130937	0.00964844	0.0251484	0.00154688	0.0145625	0.0391484	0.00870313	0.0147031	0.014	0.00175	0.00225	0.00105078	0.00145117	0.0126001	0.00820313	0.01425	0.0109531		0.0180469	0.00690234	0.00875	0.0156484	0.0394531	0.0116484	0.014	0.0344492	0.0201016	0.00185937	0.0131562	0.0108999	0.0145469	0.0618047	0.0173516	0.0128001	0.0179492	0.0282031	0.0075	0.0118516	0.0245	0.0123906	0.0127031	0.00204688	0.00889062	0.0169492	0.01875	0.00185937
0.0140469	0.0120469	0.0360547	0.00975	0.01475	0.0435977	0.01225	0.0203984	0.0145508	0.00190039	0.00240625	0.0015	0.00155078	0.0129375	0.00829688	0.0198516	0.01125		0.0239531	0.007	0.00905469	0.0171406	0.0498984	0.0121406	0.0150469	0.0411094	0.0307998	0.00219922	0.0149062	0.0109023	0.0161563	0.078	0.0173984	0.0134531	0.0205	0.0352969	0.00764844	0.0141484	0.0258008	0.0125547	0.0212988	0.00280078	0.0133984	0.0200547	0.0210469	0.00219922
0.0151953	0.0123984	0.04385	0.0129497	0.0181562	0.053	0.0140469	0.0228906	0.01525	0.00219531	0.00725	0.00170312	0.00184961	0.0140547	0.0091875	0.0241406	0.0115		0.0255469	0.00714063	0.00965039	0.0186992	0.0641406	0.0135508	0.0211953	0.05475	0.0315	0.0023125	0.0161992	0.0118501	0.0173906	0.0862031	0.02885	0.0185937	0.0223125	0.0406499	0.00825	0.0163438	0.0281523	0.01275	0.0234531	0.00844995	0.0141504	0.0210469	0.0210547	0.0023125
0.0178516	0.0185	0.0444375	0.0139453	0.0231001	0.0554062	0.0154062	0.02675	0.0165	0.00229687	0.00759375	0.00229687	0.00189844	0.0154023	0.00940625	0.0305469	0.0137031		0.0260996	0.00864844	0.0123516	0.0189531	0.0993501	0.0136016	0.0225	0.05525	0.0375938	0.00944922	0.0194531	0.0120469	0.01925	0.0912031	0.0298594	0.0260469	0.0243984	0.0522969	0.0129531	0.0173984	0.0314453	0.0128516	0.0266484	0.0133008	0.0143984	0.0220508	0.0218999	0.00944922
0.0180469	0.0199492	0.05	0.0144004	0.0234502	0.0595977	0.0165	0.0271484	0.0167969	0.00239844	0.009	0.00239844	0.00209375	0.0161992	0.00960156	0.0325508	0.0142031		0.0261999	0.0140938	0.0140498	0.0232969	0.12175	0.0139453	0.0229004	0.0593438	0.0445469	0.0130469	0.0202031	0.0125	0.0211016	0.118844	0.0317969	0.0270937	0.0306484	0.0546563	0.01325	0.0176484	0.0368984	0.0171094	0.0314453	0.0227031	0.017	0.0241016	0.0241016	0.0130469
0.0227002	0.0205	0.05425	0.01475	0.0245469	0.0694063	0.0171016	0.0276406	0.0199023	0.00254883	0.00925	0.0026001	0.00209766	0.0172969	0.00994922	0.0405	0.0154062		0.0283516	0.0148477	0.0145469	0.0243477	0.134	0.0144453	0.023	0.0681016	0.04775	0.0162969	0.0203984	0.0126484	0.0238516	0.128449	0.0476001	0.0409531	0.0337031	0.0669531	0.0133516	0.0183516	0.0372988	0.0181016	0.0315547	0.0238984	0.0170938	0.0251992	0.0258516	0.0162969
0.0227969	0.0207031	0.0582031	0.019	0.0326953	0.0787969	0.0176992	0.0305	0.0202988	0.00260156	0.0103125	0.00785156	0.00220312	0.0173496	0.01	0.0437031	0.0167998		0.0293984	0.0160508	0.01525	0.0253516	0.142547	0.01475	0.0239531	0.0684063	0.0571562	0.01725	0.0219004	0.0131016	0.0266504	0.1325	0.0516	0.04175	0.03775	0.0738496	0.0135937	0.0223437	0.0446484	0.0183477	0.0357031	0.0359531	0.0199453	0.0258516	0.0265996	0.01725
0.0434531	0.0210469	0.0697031	0.0201016	0.0348047	0.0790508	0.0196875	0.0370938	0.0230508	0.00329687	0.0114531	0.0100469	0.00225	0.0228516	0.01075	0.04675	0.01925		0.03175	0.0166016	0.0159502	0.0281523	0.17095	0.0148984	0.0239531	0.0692969	0.0598984	0.0178047	0.02225	0.0134531	0.0283496	0.13325	0.0525	0.0450469	0.0429375	0.0801562	0.0139004	0.0238125	0.0493437	0.0213438	0.0371406	0.04025	0.02125	0.0273008	0.0270508	0.0178047
0.0439063	0.0226406	0.07	0.0206484	0.0395	0.0868437	0.0198047	0.04025	0.0245	0.00685156	0.0135	0.0109531	0.00229687	0.0258477	0.0119063	0.0479062	0.0195469		0.0336016	0.018	0.0166875	0.03325	0.206055	0.015	0.0260469	0.0761484	0.0611484	0.0228906	0.0252969	0.01475	0.0307988	0.143109	0.0777969	0.0456563	0.0444453	0.082	0.0139063	0.0240547	0.0494531	0.0233516	0.0407031	0.0495	0.0230488	0.0280488	0.0273008	0.0228906
0.0446016	0.0233516	0.07075	0.0224023	0.0397031	0.09175	0.0199531	0.0415469	0.0254492	0.0081875	0.0146562	0.0138047	0.00230469	0.0279375	0.0124004	0.0480508	0.01975		0.0353984	0.0201523	0.0172969	0.0428047	0.208799	0.0181094	0.0261484	0.0764497	0.0611504	0.0232969	0.0278984	0.0151992	0.0357988	0.149902	0.0887031	0.0480937	0.0444492	0.1035	0.0153984	0.0254531	0.0593008	0.0258477	0.0526094	0.0500547	0.0271562	0.0405469	0.0279004	0.0232969
0.0461992	0.02625	0.08475	0.0231094	0.0410469	0.0951484	0.0225	0.0415469	0.027	0.00839844	0.016	0.0138516	0.009	0.0309062	0.0131484	0.0501094	0.0209531		0.0409453	0.0210469	0.0184502	0.0518477	0.227406	0.019	0.0267031	0.0769492	0.0627969	0.0233496	0.0316484	0.0158	0.0374063	0.152301	0.09875	0.0481504	0.0453516	0.108297	0.016	0.03	0.0613984	0.0276504	0.0533594	0.0503047	0.028	0.04155	0.0355508	0.0233496
0.0501562	0.0372969	0.0869375	0.0241992	0.0424062	0.0957969	0.0246406	0.0434063	0.0283516	0.00914844	0.0162031	0.0146406	0.0134492	0.0326484	0.0142988	0.0506523	0.0221016		0.0456563	0.0211563	0.0185	0.05335	0.233187	0.0193984	0.0274492	0.08475	0.0642969	0.0238496	0.0322031	0.0168984	0.0393516	0.152602	0.10475	0.0481504	0.0548984	0.112391	0.0185	0.0325469	0.0703594	0.0283	0.0565	0.0608008	0.029	0.0416016	0.0356484	0.0238496
0.0525	0.0415977	0.09925	0.02675	0.0485547	0.0984492	0.0247969	0.0479492	0.0318477	0.00989063	0.0168438	0.01475	0.0136484	0.035	0.0146992	0.05225	0.0241406		0.0551016	0.0212001	0.02025	0.0585	0.235891	0.0202969	0.0290996	0.0848984	0.0653984	0.0266504	0.0334531	0.018	0.0398003	0.183898	0.114648	0.0507969	0.0579512	0.126406	0.0191562	0.03375	0.0750547	0.0316875	0.0590469	0.0682012	0.0306016	0.0442969	0.0405469	0.0266504
0.0568984	0.0453906	0.101703	0.0285469	0.0512031	0.100398	0.0262031	0.0500469	0.0365	0.0108906	0.0194531	0.0148437	0.0148984	0.0369375	0.0153496	0.0645938	0.0244063		0.0606016	0.0212012	0.02025	0.0588984	0.2515	0.0222012	0.0304531	0.0853516	0.0654531	0.0267988	0.0354063	0.0181992	0.04025	0.186402	0.1289	0.0512031	0.0666406	0.127703	0.0195	0.0341016	0.0774531	0.0331562	0.06025	0.0763984	0.0309531	0.0470996	0.0408496	0.0267988
0.07005	0.0455498	0.11275	0.0286016	0.056	0.10615	0.0266992	0.0543008	0.0395469	0.011	0.0200938	0.0161484	0.0151562	0.03775	0.0154502	0.0675508	0.02525		0.0699492	0.0215	0.02075	0.0657969	0.3071	0.02275	0.03175	0.0880996	0.0679531	0.0286499	0.0396953	0.0185937	0.045	0.192656	0.13175	0.0639492	0.0702969	0.131297	0.0213438	0.0347969	0.0865469	0.0339062	0.0638984	0.0832969	0.0320488	0.0477969	0.04155	0.0286499
0.07275	0.0474004	0.115398	0.03175	0.0610469	0.109301	0.0271484	0.0548516	0.0407969	0.01125	0.0206484	0.0170938	0.0153437	0.0393906	0.0157988	0.073	0.0255508		0.07275	0.0224062	0.0249531	0.0695469	0.342945	0.0243984	0.0342969	0.0916016	0.0726504	0.0288438	0.04	0.0199453	0.0455	0.195148	0.1548	0.0693477	0.0749062	0.180203	0.0225547	0.0351953	0.0879063	0.0376484	0.0702969	0.109602	0.0349531	0.04975	0.0416016	0.0288438
0.0738047	0.0529492	0.13025	0.0329497	0.0630503	0.110148	0.0271484	0.05975	0.04125	0.0118125	0.0211016	0.0171016	0.0155	0.04175	0.0159531	0.07575	0.0275488		0.0728516	0.02275	0.0250469	0.0707969	0.346547	0.0246563	0.0367969	0.0919502	0.0730996	0.0335469	0.0405469	0.0199531	0.0492969	0.20075	0.1578	0.0724004	0.075	0.1915	0.023	0.0431484	0.0906484	0.0390937	0.0709531	0.11045	0.0351001	0.0504062	0.0442969	0.0335469
0.0749531	0.0566484	0.132648	0.0334502	0.0649531	0.11035	0.02775	0.0633594	0.0423516	0.0120469	0.0219492	0.0187988	0.0156016	0.0428506	0.0165469	0.0758125	0.0308516		0.0761504	0.0248516	0.0255	0.0713477	0.35	0.0246992	0.0371016	0.100102	0.0761484	0.0335469	0.041	0.0203999	0.0496992	0.216344	0.166	0.0737969	0.0935	0.19975	0.0242031	0.0436484	0.0971484	0.0423496	0.0730996	0.114953	0.0352031	0.0511992	0.0451504	0.0335469
0.0775	0.0681016	0.136797	0.0396992	0.0691504	0.111148	0.0289492	0.0716563	0.0449063	0.0135	0.0228437	0.0202031	0.0158008	0.0518516	0.0168984	0.0804531	0.0312012		0.0771016	0.0250469	0.0261016	0.0773516	0.37225	0.025	0.0385469	0.102898	0.0774502	0.0378516	0.04275	0.0216484	0.0562969	0.232203	0.166047	0.0753516	0.1051	0.202344	0.0247998	0.0457031	0.0988437	0.0464502	0.0731504	0.119	0.03625	0.0532031	0.0486016	0.0378516
0.0788906	0.0715469	0.1435	0.0412031	0.0698496	0.113848	0.0301016	0.0717969	0.0451484	0.0135508	0.02325	0.0228477	0.0166563	0.0555	0.017	0.08925	0.0321484		0.0776562	0.0270977	0.0261094	0.0906484	0.3775	0.026	0.0387031	0.111555	0.079	0.0396953	0.0428496	0.0216875	0.0567031	0.237203	0.166352	0.0801992	0.106453	0.212453	0.0249531	0.0528047	0.0992998	0.0465469	0.0793477	0.120844	0.0369531	0.0562031	0.0501504	0.0396953
0.0793516	0.0741523	0.14585	0.0419062	0.0771016	0.115055	0.0331992	0.0808984	0.0471016	0.0135937	0.0237031	0.0230937	0.0175	0.0558984	0.0171484	0.0902031	0.0334062		0.08	0.0277031	0.02675	0.09425	0.4036	0.0260937	0.0453047	0.1195	0.0891016	0.0421494	0.043	0.02175	0.0617031	0.241547	0.19125	0.0805	0.112297	0.216602	0.02625	0.0529063	0.113594	0.0535	0.0797031	0.12725	0.0378047	0.0584531	0.0504062	0.0421494
0.08025	0.0746494	0.158	0.0445	0.0816484	0.116801	0.0334453	0.08225	0.0492002	0.0137031	0.0246484	0.0236563	0.0177012	0.05875	0.0192969	0.0961484	0.0341953		0.0815469	0.0278496	0.0268496	0.0953984	0.414812	0.02725	0.0471484	0.129051	0.08925	0.0474531	0.0436406	0.0223437	0.0624063	0.2428	0.195703	0.0808125	0.113201	0.22675	0.0268125	0.0635469	0.114898	0.0621016	0.0805938	0.127301	0.0465938	0.0617031	0.0511992	0.0474531
0.0836523	0.0803008	0.1635	0.0448984	0.0855508	0.117297	0.0335508	0.0827031	0.0499062	0.0141504	0.025	0.02375	0.0177988	0.0600469	0.0195	0.099	0.0344453		0.0854375	0.0284531	0.0274063	0.102641	0.416	0.02725	0.0508438	0.135648	0.0896992	0.0484453	0.0438008	0.0233984	0.0628008	0.24525	0.196699	0.0836504	0.118141	0.263953	0.0275498	0.0641016	0.1151	0.0623984	0.0819062	0.128301	0.0467969	0.0651562	0.0532031	0.0484453
0.0911992	0.08175	0.177594	0.0456484	0.0932969	0.120148	0.03575	0.0866875	0.0508008	0.01475	0.0256504	0.0237969	0.0178437	0.0605	0.0203008	0.11295	0.0346016		0.0859512	0.0295937	0.0274531	0.111852	0.437148	0.0273984	0.0513516	0.1361	0.10125	0.0485	0.04525	0.0236016	0.0644492	0.24675	0.205641	0.0845547	0.12765	0.270453	0.02775	0.0684453	0.11675	0.0640469	0.0894453	0.141801	0.0476016	0.0661094	0.0598047	0.0485
0.094	0.0885	0.185391	0.0493999	0.0933516	0.123852	0.0381484	0.0885469	0.05125	0.01475	0.0267969	0.0240547	0.0182031	0.0608984	0.0203047	0.117047	0.035		0.0888594	0.03025	0.0286016	0.120453	0.453297	0.0275977	0.052	0.139	0.1015	0.0520996	0.0453516	0.0239063	0.0646016	0.259547	0.219445	0.0903125	0.129852	0.2741	0.0285	0.0686016	0.119	0.0640508	0.09075	0.1514	0.0476875	0.0664531	0.0617031	0.0520996
0.101062	0.0947031	0.1861	0.0506016	0.0944375	0.12695	0.0443477	0.09	0.0541001	0.0147969	0.0268906	0.0241016	0.01875	0.0623516	0.0205508	0.120555	0.03595		0.0891523	0.0305	0.02875	0.124898	0.454906	0.02975	0.0539063	0.14035	0.103938	0.0558008	0.0471016	0.0255547	0.0663496	0.283148	0.220344	0.0911501	0.134437	0.313797	0.0286016	0.0693984	0.121402	0.0640938	0.09175	0.160297	0.0489531	0.0711484	0.0651562	0.0558008
0.106359	0.0951484	0.189203	0.0509	0.0979531	0.129352	0.0462031	0.0917031	0.0554502	0.0148984	0.0275469	0.0253438	0.019	0.0626992	0.02075	0.123703	0.0366563		0.0916953	0.0305	0.0287998	0.125797	0.459352	0.0312969	0.05675	0.140648	0.120203	0.0586016	0.0475508	0.0266016	0.0689531	0.29865	0.237648	0.0914492	0.14105	0.314047	0.0293477	0.0723437	0.124602	0.0652969	0.0985508	0.1634	0.0520938	0.0715	0.0656484	0.0586016
0.106945	0.0955	0.19125	0.05165	0.100094	0.13225	0.0465547	0.0921562	0.0558984	0.01525	0.0281504	0.0253984	0.01925	0.0627031	0.0210469	0.126051	0.0381016		0.0918506	0.0310488	0.0296562	0.1331	0.46125	0.0313516	0.0579502	0.150844	0.1232	0.0613438	0.04855	0.0281504	0.0718047	0.312703	0.271094	0.0926016	0.142555	0.324406	0.0295996	0.0736484	0.141398	0.0667012	0.1048	0.16875	0.0528594	0.0828125	0.0661094	0.0613438
0.107898	0.101344	0.193062	0.0521016	0.110701	0.15735	0.04775	0.0986406	0.0648516	0.0154375	0.0300469	0.0286406	0.0198008	0.0643984	0.0210547	0.131594	0.0395		0.09425	0.0311875	0.0301562	0.138797	0.508898	0.0328516	0.05825	0.15665	0.127797	0.0621953	0.0486016	0.0285	0.0720996	0.324844	0.278297	0.0935469	0.1502	0.3589	0.0296523	0.0751484	0.141949	0.0717969	0.10725	0.172297	0.0532969	0.0866484	0.0664531	0.0621953
0.1117	0.102547	0.2046	0.0533438	0.111898	0.165648	0.0481523	0.0991563	0.0702969	0.0166094	0.0304062	0.0302031	0.0201992	0.0651562	0.0213438	0.143449	0.0395469		0.0953477	0.0316562	0.0315469	0.157945	0.510344	0.0333984	0.0592031	0.161547	0.130602	0.06475	0.0500469	0.0291016	0.07575	0.328148	0.279203	0.0945	0.1521	0.36815	0.03325	0.0769531	0.145	0.0744453	0.108	0.172352	0.0558984	0.0871992	0.0711484	0.06475
0.116297	0.1039	0.210102	0.06305	0.115047	0.175949	0.0486504	0.10005	0.0727031	0.01725	0.0305469	0.0306562	0.0203516	0.0676484	0.0214492	0.143547	0.0461016		0.103945	0.0319531	0.0315469	0.15935	0.529555	0.0342969	0.0611016	0.165797	0.13975	0.0648506	0.0520547	0.03125	0.0758438	0.350801	0.295305	0.0955	0.156062	0.374953	0.03375	0.0775	0.14875	0.0778984	0.113797	0.174352	0.05775	0.09175	0.0720508	0.0648506
0.12125	0.110656	0.249953	0.0645996	0.1195	0.177199	0.0511953	0.101949	0.0729531	0.018	0.0315937	0.0322031	0.0205	0.06825	0.0219375	0.150898	0.0465		0.104703	0.0326016	0.0325498	0.16475	0.571398	0.0383906	0.0632969	0.17485	0.141437	0.0652031	0.05325	0.0316562	0.07825	0.358648	0.304547	0.0981016	0.158648	0.382391	0.0360625	0.0807031	0.15075	0.0781562	0.114547	0.183656	0.0583008	0.0925	0.0743501	0.0652031
0.124148	0.111297	0.27375	0.0672031	0.132801	0.177699	0.0518516	0.102199	0.0771953	0.0181562	0.0320937	0.0329492	0.0211499	0.0686992	0.0219492	0.155453	0.0473516		0.105648	0.0326992	0.0326016	0.1675	0.613313	0.044	0.0632969	0.185	0.141687	0.0656953	0.0546563	0.0328047	0.0782969	0.361453	0.309445	0.0983437	0.168555	0.392203	0.0363984	0.0827031	0.163797	0.0793516	0.116945	0.185449	0.0588125	0.0931562	0.08075	0.0656953
0.129844	0.1123	0.277047	0.0679023	0.13475	0.18575	0.0518984	0.111055	0.0833501	0.0183437	0.03225	0.0360977	0.0213008	0.0687031	0.0223437	0.159062	0.0483516		0.107703	0.0335	0.0331953	0.172102	0.690297	0.0441997	0.0727969	0.194305	0.145797	0.0663516	0.0592031	0.0328125	0.0813008	0.376891	0.3258	0.0989375	0.171094	0.429047	0.0369531	0.0856484	0.1689	0.08205	0.128801	0.205344	0.0597031	0.0956484	0.0828477	0.0663516
0.130156	0.115301	0.277051	0.0725	0.135445	0.18635	0.054	0.115199	0.0843984	0.019	0.0323906	0.0369512	0.0213516	0.06875	0.0226016	0.160398	0.0503437		0.110094	0.036	0.03355	0.178656	0.695797	0.0461499	0.07575	0.197352	0.147449	0.073	0.0596016	0.0330508	0.0814062	0.382437	0.3284	0.101602	0.194547	0.430406	0.0382969	0.0857969	0.17185	0.0829531	0.130701	0.216445	0.0604531	0.0957969	0.083	0.073
0.138797	0.120297	0.282949	0.0730937	0.139602	0.189	0.0553984	0.115609	0.0905508	0.0194062	0.03325	0.0376016	0.0214531	0.0734063	0.0226562	0.16575	0.0514492		0.110297	0.0370508	0.035	0.180805	0.706453	0.0464531	0.0763008	0.19825	0.148094	0.0809062	0.06025	0.0331484	0.0820547	0.383047	0.331188	0.1056	0.205359	0.4735	0.0384004	0.08725	0.1735	0.0915625	0.13095	0.241555	0.06125	0.100195	0.0871992	0.0809062
0.1445	0.120359	0.294047	0.0733008	0.141695	0.199352	0.0564492	0.119898	0.0945	0.0196504	0.0339531	0.0378047	0.02225	0.0737031	0.023	0.1774	0.054		0.112187	0.0380625	0.0352031	0.181	0.709562	0.0472031	0.0769004	0.205813	0.1485	0.0848984	0.0614063	0.0333496	0.0822031	0.393801	0.335797	0.106551	0.208148	0.490203	0.0391484	0.0881484	0.196703	0.0964492	0.13475	0.243652	0.06175	0.100945	0.09175	0.0848984
0.150047	0.12275	0.296805	0.0733437	0.145453	0.2006	0.064	0.12125	0.100801	0.0203906	0.034	0.0380469	0.0226494	0.0776992	0.0249063	0.187297	0.0582031		0.114152	0.0381094	0.0352031	0.187301	0.71525	0.0486016	0.077	0.21725	0.149812	0.0895547	0.0631016	0.0344453	0.0870996	0.41325	0.336051	0.107148	0.2215	0.491094	0.04	0.0913125	0.2	0.0981484	0.1355	0.251648	0.0633984	0.105453	0.0925	0.0895547
0.1575	0.127156	0.30865	0.0824531	0.149297	0.207906	0.06775	0.1225	0.102953	0.02075	0.0344062	0.0389531	0.0235508	0.0807031	0.0251875	0.18925	0.0595		0.118297	0.03875	0.0355	0.187406	0.726656	0.0496016	0.0842969	0.227141	0.15475	0.0919512	0.0653477	0.0345	0.0897969	0.42775	0.390953	0.117641	0.233102	0.533391	0.0405	0.0933008	0.203703	0.100562	0.135648	0.25955	0.06425	0.10775	0.0931562	0.0919512
0.16425	0.127301	0.309451	0.08475	0.15045	0.212148	0.0695547	0.12275	0.104301	0.0213516	0.0349492	0.0413008	0.0248047	0.0826953	0.02575	0.192195	0.0611016		0.120399	0.0422012	0.03575	0.19425	0.79	0.051	0.0968516	0.231805	0.157453	0.09575	0.0709453	0.0347031	0.09	0.444203	0.397344	0.118852	0.239801	0.535602	0.0424004	0.0946562	0.207102	0.100652	0.1357	0.260398	0.0643438	0.107859	0.0956484	0.09575
0.170051	0.12825	0.322953	0.0853516	0.15195	0.213352	0.0703984	0.131453	0.113398	0.0216484	0.0354531	0.0445625	0.0249004	0.0848047	0.0262031	0.193945	0.06275		0.120648	0.0429453	0.03575	0.19625	0.800156	0.0573516	0.107547	0.24225	0.159156	0.0974531	0.0713594	0.03575	0.0915469	0.445598	0.398602	0.1191	0.239848	0.5622	0.0424492	0.0949512	0.207852	0.105648	0.136141	0.275398	0.0645469	0.108898	0.0957969	0.0974531
0.184812	0.136344	0.328898	0.0859375	0.152949	0.216547	0.0775469	0.132652	0.12155	0.0218496	0.03565	0.0449004	0.0263516	0.0864531	0.0266504	0.195852	0.0631504		0.121547	0.0440469	0.03575	0.198203	0.84525	0.0591006	0.113695	0.247602	0.16025	0.09775	0.0761953	0.036	0.0943984	0.44675	0.4209	0.121102	0.253148	0.565301	0.0433516	0.103	0.20905	0.109406	0.14655	0.29325	0.0663984	0.113	0.097	0.09775
0.188953	0.1368	0.332844	0.0905	0.154352	0.220945	0.0785	0.136398	0.127203	0.02225	0.0361016	0.0461484	0.0269502	0.0887031	0.0266562	0.207187	0.0641484		0.122305	0.04475	0.0358047	0.198453	0.86225	0.0626484	0.114156	0.249148	0.162203	0.100062	0.07625	0.0366484	0.101898	0.453703	0.427398	0.122063	0.253352	0.5835	0.0437969	0.1035	0.211	0.1131	0.16625	0.293406	0.0668906	0.114102	0.0996953	0.100062
0.191844	0.1385	0.339609	0.0940508	0.15725	0.22285	0.0906992	0.138453	0.127852	0.0226016	0.0368438	0.0465	0.0278984	0.0892031	0.0266953	0.20775	0.06875		0.124199	0.04475	0.0360938	0.203445	0.873898	0.0655547	0.114199	0.264	0.171	0.102094	0.0767031	0.0392969	0.102102	0.4646	0.431797	0.127406	0.257547	0.622906	0.0463984	0.104563	0.212055	0.118352	0.173797	0.29625	0.0675	0.116	0.1015	0.102094
0.1934	0.14025	0.348852	0.0953984	0.157656	0.234551	0.0927988	0.144141	0.128051	0.0229004	0.0373438	0.0480625	0.0286484	0.0917969	0.02675	0.209805	0.0725469		0.13875	0.04525	0.0386094	0.206313	0.907352	0.0684531	0.1155	0.26865	0.173094	0.10275	0.0791992	0.0399375	0.103102	0.47065	0.433852	0.128049	0.2664	0.6325	0.0465508	0.1077	0.214398	0.119148	0.177852	0.30275	0.0713984	0.11875	0.10225	0.10275
0.1985	0.1465	0.351352	0.1016	0.15975	0.2355	0.0956484	0.145453	0.135398	0.0235469	0.0374531	0.0507	0.0290469	0.0927969	0.0276563	0.218699	0.0740508		0.149797	0.04575	0.0386406	0.20825	0.914852	0.0707969	0.117547	0.268844	0.178398	0.107797	0.0795938	0.0400508	0.104438	0.471203	0.4667	0.130398	0.281852	0.635594	0.0469023	0.10875	0.2266	0.1285	0.178703	0.320352	0.0716094	0.118938	0.105148	0.107797
0.200648	0.150398	0.353	0.102449	0.160297	0.252656	0.0965938	0.148453	0.144195	0.025	0.038	0.0515977	0.0293008	0.0952031	0.0289004	0.219344	0.0743516		0.152949	0.0459531	0.0391484	0.211398	1.01645	0.0711484	0.117949	0.269352	0.185906	0.112656	0.0802031	0.0403008	0.108898	0.483805	0.474656	0.13375	0.2877	0.6775	0.0491523	0.11025	0.2335	0.1315	0.179305	0.33575	0.0717969	0.11925	0.105453	0.112656
0.201453	0.152594	0.360898	0.104195	0.16345	0.257047	0.097	0.1525	0.158852	0.0253477	0.03825	0.0517969	0.0296992	0.0993477	0.0291016	0.225148	0.0746484		0.154648	0.0466499	0.0392969	0.214102	1.1169	0.0726992	0.118648	0.286305	0.186109	0.114203	0.0808496	0.0405	0.110898	0.491102	0.489055	0.1545	0.288602	0.689047	0.0493516	0.121398	0.25015	0.131945	0.182102	0.337547	0.0736484	0.119352	0.10635	0.114203
0.202203	0.153102	0.374	0.10595	0.165156	0.26075	0.0975	0.154891	0.167344	0.02575	0.0386875	0.0525508	0.0304492	0.0995	0.03125	0.231313	0.0754004		0.1566	0.0480469	0.0394492	0.21525	1.13825	0.074	0.121	0.291801	0.187062	0.114594	0.0812031	0.04075	0.110906	0.493852	0.493	0.15475	0.2945	0.7339	0.0499023	0.122297	0.258398	0.135	0.1835	0.341148	0.0751562	0.122	0.10775	0.114594
0.2095	0.15525	0.386805	0.106141	0.167148	0.260797	0.1	0.160102	0.167547	0.0265	0.0398516	0.0530938	0.0306484	0.102102	0.03175	0.253344	0.0783008		0.157301	0.0483516	0.0406484	0.234102	1.18215	0.0761016	0.126551	0.294609	0.191951	0.118148	0.0837031	0.04075	0.113102	0.509852	0.49625	0.166187	0.295449	0.734555	0.0501992	0.122695	0.26575	0.135891	0.19295	0.347199	0.0789453	0.133451	0.107859	0.118148
0.210656	0.155641	0.397047	0.106203	0.1695	0.261801	0.10075	0.160297	0.17105	0.0267998	0.0402969	0.0577969	0.0314453	0.102297	0.0328594	0.253602	0.0790469		0.160398	0.0488	0.04175	0.2415	1.1919	0.0763496	0.128148	0.296555	0.193594	0.1235	0.08425	0.0413984	0.114047	0.516844	0.500203	0.167344	0.297953	0.75245	0.0520508	0.123094	0.267351	0.136699	0.195703	0.347898	0.0791504	0.134551	0.108594	0.1235
0.2205	0.157703	0.4094	0.106699	0.173656	0.266398	0.102102	0.162148	0.1751	0.0271523	0.0408047	0.0593516	0.0318047	0.105703	0.0328984	0.264359	0.0801006		0.160703	0.0491016	0.04175	0.243	1.1963	0.079	0.129195	0.29755	0.1998	0.1389	0.0845469	0.0424531	0.114402	0.5176	0.501555	0.167547	0.299352	0.767859	0.0525469	0.125844	0.275449	0.141898	0.197055	0.364156	0.0798984	0.136949	0.108906	0.1389
0.2319	0.167199	0.410445	0.109648	0.181398	0.27045	0.10375	0.162301	0.177305	0.0277969	0.0409	0.0605469	0.032	0.110703	0.0329492	0.26775	0.0803906		0.1625	0.0496484	0.0425	0.245148	1.24795	0.0790508	0.139148	0.300297	0.200398	0.145344	0.086	0.0479453	0.115	0.52875	0.51205	0.167813	0.3005	0.768297	0.0525977	0.129562	0.275602	0.146	0.19835	0.369852	0.0804531	0.13925	0.111348	0.145344
0.235398	0.17225	0.4175	0.1102	0.188801	0.274801	0.105945	0.164156	0.18275	0.0280547	0.0415	0.0606953	0.0322969	0.114	0.0331016	0.271199	0.0804531		0.163445	0.051	0.0436484	0.2535	1.25915	0.0824531	0.141602	0.30425	0.211203	0.146891	0.0866094	0.04825	0.116344	0.549051	0.53905	0.173352	0.3075	0.7895	0.0538008	0.132703	0.277703	0.14625	0.200141	0.375805	0.0815977	0.143301	0.114102	0.146891
0.2385	0.1725	0.420301	0.110898	0.189695	0.2755	0.106547	0.172695	0.183301	0.0283984	0.0419062	0.06175	0.0329512	0.119797	0.0333984	0.278301	0.0805		0.165148	0.0513516	0.0455	0.257297	1.2645	0.0824531	0.143352	0.30465	0.216	0.152602	0.0886406	0.0497969	0.117297	0.565348	0.5405	0.182844	0.328451	0.8455	0.0538594	0.140094	0.290352	0.146805	0.208148	0.3766	0.0819492	0.1435	0.116	0.152602
0.240149	0.185102	0.422898	0.111352	0.19725	0.27675	0.106852	0.174195	0.186348	0.0289453	0.0425469	0.0622969	0.0335996	0.120656	0.0348906	0.295141	0.0825469		0.174953	0.0514023	0.04625	0.259152	1.27015	0.0855547	0.143859	0.305594	0.223203	0.156602	0.0891992	0.0508008	0.119602	0.57325	0.54535	0.1849	0.331203	0.865344	0.0539531	0.144	0.303594	0.151598	0.2145	0.389797	0.0821484	0.1471	0.11875	0.156602
0.241547	0.190203	0.425844	0.113094	0.21125	0.295	0.1105	0.17775	0.1984	0.0290508	0.04325	0.06375	0.0336523	0.120844	0.0350996	0.32125	0.0834502		0.180299	0.0548008	0.0476016	0.266359	1.2708	0.0886484	0.145547	0.307602	0.224656	0.1595	0.0926875	0.0508438	0.121852	0.599047	0.554094	0.18665	0.333156	0.902141	0.054	0.1465	0.307699	0.171656	0.220402	0.39475	0.083	0.147109	0.118938	0.1595
0.2445	0.192	0.430551	0.1142	0.2243	0.30365	0.111352	0.178	0.199297	0.02975	0.0435	0.0640498	0.03425	0.122203	0.0357969	0.323797	0.0835498		0.1883	0.0552031	0.0477969	0.267305	1.28855	0.0894531	0.14825	0.311	0.246951	0.15975	0.0941875	0.0510996	0.122797	0.6135	0.5606	0.1918	0.340406	0.949555	0.0544531	0.154344	0.308848	0.1722	0.227648	0.410945	0.08425	0.150199	0.11925	0.15975
0.24485	0.193406	0.436844	0.114602	0.22785	0.3145	0.11275	0.17985	0.201398	0.0300508	0.045	0.0648438	0.0346992	0.122699	0.0361504	0.33235	0.08425		0.196703	0.0556484	0.048	0.271453	1.30019	0.091	0.14825	0.316859	0.2505	0.161047	0.0945	0.0511992	0.123156	0.617359	0.6182	0.194602	0.340852	0.953047	0.0546875	0.154449	0.313406	0.174348	0.234047	0.417352	0.0857969	0.151203	0.119352	0.161047
0.2475	0.194297	0.442953	0.11925	0.23285	0.333797	0.1155	0.1825	0.211648	0.0310547	0.0453594	0.0650469	0.0347002	0.125898	0.0383516	0.335648	0.0861016		0.199945	0.0591	0.0481504	0.272609	1.31045	0.0911562	0.150203	0.336297	0.253594	0.165102	0.0946992	0.052	0.124699	0.61875	0.688453	0.194602	0.34215	0.963898	0.055	0.156102	0.314699	0.177187	0.2355	0.422852	0.0864531	0.1525	0.122	0.165102
0.248703	0.195852	0.446898	0.122195	0.25125	0.337949	0.12035	0.182891	0.214344	0.0313984	0.0457031	0.0666875	0.0351016	0.127949	0.0391016	0.339844	0.0911094		0.217594	0.0593984	0.0483906	0.276906	1.38225	0.0946016	0.155656	0.338949	0.258152	0.169805	0.0951484	0.0526016	0.125801	0.640156	0.712	0.195695	0.352102	1.0094	0.0552988	0.156152	0.327703	0.180898	0.23875	0.438094	0.0891016	0.157648	0.133451	0.169805
0.254148	0.19625	0.451102	0.124547	0.253047	0.3389	0.12325	0.201699	0.215703	0.0314512	0.0467969	0.06795	0.03525	0.1285	0.0401094	0.34115	0.0955547		0.219148	0.0595469	0.04875	0.278398	1.4096	0.0959492	0.163656	0.34175	0.2591	0.173051	0.0969062	0.0550508	0.129312	0.646203	0.718148	0.197102	0.353844	1.03185	0.0561484	0.15675	0.331152	0.182352	0.244203	0.438801	0.0905977	0.162703	0.134551	0.173051
0.258141	0.197695	0.469598	0.127297	0.261594	0.341359	0.125	0.202906	0.218449	0.0315	0.0468438	0.0692031	0.0353516	0.130301	0.04225	0.345098	0.0957031		0.220156	0.06025	0.0506016	0.280047	1.5356	0.10075	0.16375	0.356602	0.260398	0.175703	0.0988594	0.0555	0.133609	0.667547	0.72665	0.198051	0.354953	1.11085	0.0577031	0.163602	0.347656	0.18775	0.247051	0.44155	0.0909492	0.163801	0.136949	0.175703
0.259602	0.202953	0.481699	0.134949	0.262547	0.34225	0.125852	0.220199	0.2435	0.0318516	0.0474502	0.0693906	0.0354004	0.137398	0.0437998	0.353203	0.09635		0.2235	0.0620547	0.0530469	0.28075	1.5973	0.10185	0.1645	0.364453	0.260703	0.17935	0.104	0.0576	0.136352	0.67775	0.738047	0.201891	0.360695	1.15465	0.05925	0.166859	0.361102	0.189953	0.249398	0.464555	0.0919004	0.171453	0.13925	0.17935
0.261562	0.20375	0.496594	0.135102	0.262852	0.355352	0.12825	0.221703	0.24535	0.0318984	0.0489062	0.0707969	0.0357012	0.143398	0.0445469	0.353449	0.100453		0.22575	0.0636406	0.05425	0.286156	1.6357	0.103098	0.166352	0.365	0.261953	0.1885	0.105102	0.0580996	0.142703	0.68375	0.773852	0.203094	0.36475	1.2192	0.0605	0.171602	0.371148	0.190555	0.278949	0.478898	0.0930625	0.184906	0.1419	0.1885
0.269602	0.205352	0.557594	0.1434	0.2705	0.382656	0.128703	0.226797	0.2571	0.0321016	0.0489492	0.0723984	0.0359531	0.145949	0.0450625	0.360156	0.1005		0.227902	0.0639531	0.0545	0.287102	1.6395	0.103797	0.167852	0.411297	0.262102	0.188602	0.1065	0.0606563	0.150547	0.697953	0.78125	0.208203	0.368156	1.2927	0.0613496	0.173898	0.375844	0.192352	0.286445	0.482199	0.0933477	0.188453	0.142102	0.188602
0.271953	0.206187	0.559051	0.144547	0.284703	0.389703	0.133109	0.232547	0.2575	0.03225	0.0496484	0.0738047	0.0363438	0.147453	0.04525	0.366203	0.109352		0.245195	0.0656484	0.0545	0.2891	1.6567	0.105898	0.174195	0.411648	0.263699	0.190445	0.108	0.0611016	0.156199	0.70675	0.82775	0.210699	0.376797	1.3573	0.0626992	0.176141	0.383594	0.194699	0.28855	0.5159	0.0937012	0.190797	0.146547	0.190445
0.274148	0.20675	0.568703	0.146055	0.303799	0.390195	0.1333	0.23275	0.2577	0.0322969	0.0507969	0.0749023	0.0365547	0.147902	0.0455547	0.367	0.110703		0.252902	0.0661494	0.05625	0.294102	1.67065	0.106297	0.176801	0.45085	0.268406	0.191102	0.108953	0.0612012	0.160699	0.709891	0.830648	0.221	0.383148	1.47759	0.0628477	0.17675	0.392352	0.197703	0.28975	0.521547	0.0947969	0.190844	0.1471	0.191102
0.280906	0.2075	0.583953	0.148344	0.304352	0.403344	0.134094	0.237	0.261	0.03275	0.0508438	0.0751875	0.0365996	0.14975	0.0456953	0.3725	0.112805		0.263852	0.06795	0.0578477	0.29565	1.67405	0.10775	0.179594	0.4615	0.274	0.192445	0.110344	0.063	0.161391	0.73635	0.864352	0.228898	0.388352	1.56781	0.0630508	0.177398	0.41005	0.197953	0.297703	0.521945	0.0975	0.192102	0.149453	0.192445
0.28315	0.207953	0.621313	0.151562	0.304949	0.40535	0.137551	0.2373	0.273648	0.03375	0.0512969	0.0752031	0.0368001	0.152	0.0483047	0.381437	0.115953		0.26975	0.0683516	0.0585469	0.306406	1.85844	0.108602	0.1915	0.464602	0.274305	0.196602	0.1126	0.0632969	0.162902	0.744848	0.867047	0.231148	0.390391	2.0251	0.0632988	0.177641	0.416898	0.200301	0.314406	0.529602	0.098	0.200953	0.151203	0.196602
0.29705	0.212652	0.634551	0.154797	0.307453	0.411797	0.1395	0.238648	0.29025	0.0342031	0.0518906	0.0759531	0.03775	0.152656	0.0488999	0.421187	0.11775		0.27255	0.0717969	0.05875	0.315801	1.90865	0.11085	0.194	0.482344	0.2765	0.197049	0.112602	0.0638477	0.163797	0.745352	0.89875	0.2337	0.392297	2.46395	0.0635	0.179	0.420656	0.20095	0.317101	0.54665	0.09975	0.201602	0.158	0.197049
0.304352	0.21415	0.640445	0.155898	0.321	0.45075	0.14275	0.240953	0.29225	0.0343516	0.0523125	0.078	0.0380469	0.15375	0.0497969	0.428156	0.118188		0.275953	0.0717969	0.0588594	0.317812	2.04475	0.112398	0.195703	0.4939	0.279398	0.205547	0.113555	0.0650508	0.166	0.75775	0.907	0.234102	0.392852	2.69745	0.0652969	0.182438	0.426547	0.201852	0.317195	0.549695	0.100398	0.202148	0.160699	0.205547
0.307852	0.216	0.66075	0.158094	0.33225	0.4525	0.14275	0.244949	0.312602	0.03475	0.0527969	0.0784497	0.03825	0.155201	0.05105	0.437148	0.119203		0.279609	0.0727031	0.0590938	0.33625	2.07675	0.115102	0.206359	0.5036	0.293398	0.208852	0.115102	0.0653594	0.17375	0.7648	0.920359	0.236449	0.409953	2.98955	0.0660938	0.184656	0.4388	0.208297	0.335094	0.5585	0.1015	0.203594	0.162703	0.208852
0.309156	0.216	0.672799	0.1591	0.334297	0.454906	0.1455	0.246094	0.316547	0.0348008	0.05475	0.0806001	0.0391016	0.155453	0.0510508	0.440402	0.1215		0.282695	0.07525	0.0591484	0.343148	2.08255	0.116949	0.209547	0.50535	0.293406	0.212801	0.115398	0.0657969	0.178391	0.785	0.931055	0.23725	0.424801	3.15835	0.0679063	0.186398	0.44575	0.213602	0.336602	0.56175	0.102203	0.212852	0.163801	0.212801
0.311797	0.216648	0.687	0.163	0.335945	0.4636	0.145852	0.251406	0.317047	0.0356992	0.0551953	0.0811484	0.0393	0.156352	0.0510938	0.445902	0.125399		0.284602	0.0756562	0.0592998	0.343953	2.0837	0.117602	0.210906	0.505398	0.295055	0.217699	0.116156	0.0658496	0.181047	0.791906	0.93685	0.240141	0.436852	3.242	0.0734375	0.192555	0.478453	0.221152	0.366797	0.580555	0.10355	0.219391	0.171453	0.217699
0.313949	0.222953	0.688898	0.16315	0.33725	0.463898	0.147141	0.260801	0.320547	0.036	0.0562031	0.0819531	0.03975	0.160102	0.05275	0.450703	0.131		0.28525	0.07625	0.0621484	0.344801	2.1367	0.119801	0.218547	0.506102	0.295797	0.22375	0.119805	0.066	0.183445	0.803391	0.93765	0.24265	0.43835	3.2892	0.0742969	0.19325	0.495102	0.22525	0.378453	0.59075	0.105797	0.234598	0.184906	0.22375
0.3216	0.225594	0.690551	0.164148	0.338598	0.473102	0.149101	0.260906	0.329602	0.0366563	0.05625	0.0843437	0.0398516	0.160148	0.0531953	0.45525	0.131805		0.28725	0.0778496	0.0624375	0.359109	2.19875	0.126148	0.220453	0.506602	0.3025	0.224051	0.120094	0.0685996	0.18425	0.817852	0.963	0.24275	0.4391	3.4002	0.07475	0.2024	0.516547	0.245047	0.3787	0.599945	0.105799	0.237551	0.190844	0.224051
0.323602	0.232047	0.693148	0.166148	0.34045	0.493703	0.149203	0.275148	0.338	0.0375	0.05725	0.0844063	0.0403125	0.164299	0.0541484	0.468449	0.132602		0.287602	0.0781504	0.0625469	0.36	2.21856	0.126555	0.221344	0.520695	0.308051	0.229359	0.12275	0.0689453	0.185102	0.85535	0.97	0.24315	0.442852	3.4603	0.0768516	0.20625	0.516648	0.25	0.379	0.635598	0.1065	0.237602	0.192102	0.229359
0.336297	0.235449	0.69565	0.166352	0.34475	0.500398	0.149703	0.291891	0.3395	0.0376992	0.0578437	0.0851499	0.04075	0.1659	0.0559062	0.46865	0.138609		0.2929	0.0782	0.0633906	0.3685	2.2722	0.129899	0.221703	0.543551	0.3085	0.230801	0.123	0.0690508	0.18525	0.872852	0.991547	0.246703	0.461398	3.50355	0.07875	0.207109	0.526	0.2521	0.388656	0.636852	0.11	0.239453	0.200953	0.230801
0.336348	0.236102	0.716359	0.168797	0.363945	0.501398	0.153445	0.29285	0.347805	0.03775	0.0587031	0.08675	0.0414004	0.16725	0.056	0.478801	0.14405		0.307555	0.0785488	0.0644492	0.380699	2.2851	0.131898	0.230648	0.546438	0.310852	0.238695	0.123102	0.071	0.186344	0.892398	0.993953	0.255	0.463641	3.7648	0.0799023	0.212648	0.529953	0.25225	0.398148	0.64625	0.111859	0.243898	0.201602	0.238695
0.33675	0.237703	0.71675	0.17125	0.3695	0.5035	0.16125	0.294051	0.348445	0.0379375	0.0597031	0.0874531	0.0416501	0.175852	0.0561953	0.490898	0.146		0.3155	0.0823999	0.0657002	0.412	2.32841	0.1334	0.231551	0.554149	0.317047	0.242199	0.13125	0.0715	0.192551	0.893188	1.03491	0.2565	0.46575	3.80405	0.0810996	0.213648	0.530648	0.259797	0.398852	0.681	0.112703	0.24605	0.203	0.242199
0.3535	0.243547	0.732898	0.174891	0.373102	0.50475	0.163	0.303852	0.358648	0.0379453	0.06025	0.0888477	0.0416992	0.18125	0.0564531	0.502453	0.146951		0.341899	0.0830547	0.0664004	0.4191	2.3362	0.134609	0.231699	0.558797	0.32	0.242945	0.1315	0.072	0.193797	0.8992	1.0407	0.25695	0.500547	3.9029	0.0817969	0.215906	0.543203	0.2634	0.399203	0.689	0.115453	0.258199	0.203594	0.242945
0.354801	0.244598	0.7575	0.179898	0.382055	0.511051	0.163801	0.307652	0.373	0.0379531	0.0612969	0.0907031	0.0420469	0.182648	0.0565	0.50575	0.147898		0.342297	0.0836406	0.0664062	0.420602	2.39145	0.1357	0.233	0.567898	0.321688	0.2465	0.132562	0.0765	0.19385	0.90125	1.1164	0.263352	0.506594	4.0323	0.0818008	0.218797	0.54325	0.2686	0.409848	0.698594	0.115648	0.26215	0.212852	0.2465
0.37375	0.257851	0.762602	0.1805	0.38725	0.513898	0.167156	0.316	0.374094	0.0401406	0.0623516	0.0931016	0.0422002	0.183547	0.0569004	0.522148	0.148641		0.347094	0.0838594	0.0672031	0.425	2.41109	0.136203	0.243906	0.5752	0.332449	0.252805	0.135797	0.0769023	0.204656	0.902547	1.13695	0.268648	0.515352	4.34195	0.0824492	0.219848	0.550547	0.269305	0.413656	0.74885	0.116	0.266549	0.2176	0.252805
0.373953	0.258547	0.762898	0.185848	0.392437	0.52715	0.1813	0.318297	0.380305	0.0402969	0.0626484	0.0937969	0.0424453	0.18725	0.0578496	0.525648	0.149		0.3477	0.0843516	0.0677969	0.431055	2.59761	0.1391	0.252102	0.578	0.33405	0.253094	0.143141	0.0774453	0.205047	0.921656	1.2225	0.290699	0.51935	4.5408	0.083	0.227656	0.551656	0.270953	0.419102	0.789453	0.117398	0.267094	0.219391	0.253094
0.374141	0.260602	0.765148	0.188047	0.424109	0.539047	0.1824	0.3235	0.380449	0.0411484	0.0650469	0.0946094	0.0428984	0.188047	0.0586001	0.56	0.149402		0.351453	0.0844531	0.0681484	0.438656	2.7331	0.14225	0.256	0.58125	0.336305	0.260148	0.143297	0.0780938	0.2065	0.927094	1.22285	0.294453	0.525062	4.8119	0.085	0.229555	0.578453	0.274594	0.424852	0.80495	0.11825	0.268156	0.220594	0.260148
0.379852	0.262602	0.7685	0.18805	0.425891	0.549449	0.182609	0.328402	0.395047	0.0412969	0.06505	0.0951094	0.0435996	0.189	0.0593984	0.560652	0.151062		0.35465	0.0848516	0.06875	0.445047	2.73425	0.143852	0.263391	0.59425	0.34425	0.27925	0.143449	0.0785469	0.207953	0.927797	1.22959	0.2967	0.542602	4.8749	0.0865	0.231398	0.583453	0.275555	0.426299	0.806703	0.119797	0.284801	0.22415	0.27925
0.381844	0.262648	0.798703	0.19175	0.43375	0.57895	0.18275	0.338602	0.41575	0.0427031	0.0662031	0.0952969	0.0438984	0.190547	0.0595977	0.56185	0.151453		0.363898	0.0851992	0.0701094	0.445398	2.8574	0.150594	0.268055	0.595549	0.346656	0.281551	0.145891	0.0798516	0.209449	0.938055	1.2517	0.305797	0.56045	4.89034	0.0885469	0.231844	0.5932	0.2764	0.4295	0.814203	0.121805	0.28715	0.22825	0.281551
0.388594	0.269547	0.827199	0.193699	0.456297	0.602898	0.183359	0.34655	0.4245	0.0435469	0.0675977	0.0958516	0.0443438	0.195305	0.0595996	0.565	0.155598		0.36575	0.0853516	0.0713516	0.446551	2.969	0.151102	0.294547	0.595844	0.350102	0.2819	0.14975	0.0805508	0.2132	0.941402	1.3612	0.309594	0.569301	4.9018	0.0898008	0.239797	0.601348	0.281695	0.430297	0.820352	0.124	0.288648	0.229352	0.2819
0.389406	0.269805	0.840695	0.197	0.463359	0.621152	0.18485	0.38425	0.425445	0.0445	0.0678437	0.0984453	0.0446992	0.195449	0.0598984	0.615797	0.157801		0.4015	0.0876992	0.0716001	0.451047	3.03335	0.15175	0.294648	0.608313	0.360359	0.287301	0.150953	0.0818984	0.21715	0.944602	1.44255	0.310902	0.573594	5.0012	0.0909062	0.24175	0.605051	0.285047	0.434852	0.829953	0.125547	0.290703	0.234598	0.287301
0.393055	0.2705	0.856898	0.19765	0.465898	0.628949	0.185	0.39025	0.426148	0.0447031	0.0678906	0.0984492	0.0454453	0.197301	0.06	0.618297	0.158953		0.413898	0.0879512	0.0722969	0.452391	3.0784	0.152	0.303051	0.61225	0.379703	0.292051	0.151047	0.0823594	0.21975	0.946199	1.4531	0.313	0.576688	5.12035	0.0920508	0.242945	0.6071	0.299	0.448797	0.846051	0.125953	0.29175	0.237551	0.292051
0.406453	0.277797	0.9295	0.198148	0.476555	0.632648	0.18655	0.407594	0.4285	0.0448008	0.0681484	0.0995508	0.04575	0.200148	0.0602031	0.62875	0.160047		0.4146	0.0892969	0.0726016	0.46125	3.15065	0.154102	0.306148	0.616	0.39575	0.29275	0.151148	0.0863477	0.220047	0.966551	1.509	0.314453	0.5856	7.60145	0.0934004	0.251	0.62125	0.303094	0.454	0.854859	0.128297	0.294398	0.237602	0.29275
0.410141	0.2785	0.934445	0.19825	0.481602	0.640951	0.18815	0.41725	0.430797	0.0453516	0.0697969	0.0996016	0.0466484	0.20895	0.06025	0.633898	0.160402		0.422398	0.09	0.0728594	0.489799	3.17609	0.155547	0.3175	0.667398	0.397203	0.298453	0.153047	0.0869531	0.220898	0.985859	1.57915	0.317391	0.603547	8.8724	0.0947031	0.255047	0.636563	0.304656	0.458701	0.870352	0.129699	0.295547	0.239453	0.298453
0.4129	0.278699	0.936703	0.199953	0.4825	0.647351	0.1895	0.42125	0.451195	0.0455508	0.07025	0.10075	0.0473496	0.213398	0.0610938	0.634047	0.164297		0.43825	0.0906953	0.07375	0.491391	3.4055	0.155797	0.319453	0.6676	0.39915	0.298555	0.153594	0.0870996	0.228	1.0065	1.6291	0.321352	0.612148	9.17395	0.0954492	0.257945	0.638047	0.306703	0.459602	0.87385	0.1337	0.298953	0.258199	0.298555
0.41525	0.28175	0.937	0.203398	0.483805	0.673301	0.19465	0.42975	0.452199	0.0468984	0.0706563	0.102648	0.0475	0.216844	0.0613047	0.63475	0.164555		0.450344	0.0933008	0.0740996	0.491648	3.40975	0.15625	0.3195	0.673453	0.400352	0.3005	0.155848	0.0881016	0.229	1.01285	1.63355	0.325906	0.61725	9.44736	0.09775	0.2616	0.641547	0.318051	0.459945	0.881547	0.137848	0.299297	0.26215	0.3005
0.427148	0.286148	0.956141	0.2034	0.487094	0.68775	0.204344	0.432199	0.458453	0.0476992	0.0717031	0.103102	0.0476016	0.217352	0.0619004	0.648906	0.167		0.45275	0.0935625	0.0743008	0.495953	3.51816	0.1575	0.329352	0.674352	0.401406	0.30075	0.156047	0.09075	0.229148	1.03419	1.6508	0.335199	0.624203	12.1288	0.0981563	0.265949	0.654951	0.3355	0.46555	0.896	0.138203	0.30225	0.266549	0.30075
0.4305	0.28825	0.980852	0.20465	0.495305	0.709148	0.204656	0.434797	0.4707	0.0484375	0.0757969	0.103695	0.0479492	0.220148	0.06325	0.663699	0.171344		0.455641	0.094	0.0746499	0.500703	3.53539	0.1595	0.3296	0.686301	0.402906	0.302551	0.156203	0.0914531	0.231609	1.05106	1.72705	0.338297	0.633352	12.4922	0.09825	0.266	0.65875	0.3425	0.465844	0.905299	0.138348	0.303391	0.267094	0.302551
0.435094	0.288555	0.986453	0.205609	0.495953	0.720199	0.205352	0.445297	0.501844	0.05	0.0763496	0.10395	0.0485	0.22215	0.0648496	0.665102	0.174203		0.459453	0.0943501	0.07525	0.5065	3.58605	0.16	0.333648	0.6969	0.403305	0.30775	0.15775	0.0923496	0.232797	1.0747	1.96689	0.3395	0.665359		0.0985	0.268352	0.677648	0.346203	0.466598	0.910801	0.139199	0.304551	0.268156	0.30775
0.446602	0.288797	1.0287	0.21275	0.503	0.737	0.208906	0.445797	0.502906	0.0500508	0.0765469	0.104945	0.0485	0.223203	0.0671094	0.68525	0.17525		0.459844	0.0954	0.07775	0.5158	3.63915	0.161602	0.339953	0.704391	0.405	0.312688	0.157906	0.0923516	0.236148	1.08794	1.9937	0.342949	0.684199		0.0986992	0.277047	0.682891	0.36625	0.46925	0.931898	0.139602	0.309	0.275047	0.312688
0.448406	0.290351	1.03419	0.21525	0.514055	0.78025	0.214	0.449398	0.507094	0.05025	0.0771094	0.105094	0.0489531	0.224547	0.0686484	0.690453	0.183		0.46005	0.0964502	0.0783984	0.520047	3.74784	0.1631	0.348852	0.714148	0.414656	0.313148	0.160695	0.0930547	0.236859	1.097	2.02265	0.346699	0.697547		0.0995	0.277297	0.683148	0.372297	0.475203	0.951695	0.140305	0.331602	0.276648	0.313148
0.4651	0.2935	1.0971	0.215449	0.516891	0.783406	0.214602	0.451391	0.512406	0.0504531	0.0773594	0.105352	0.04975	0.225	0.0700977	0.691852	0.183399		0.462047	0.0968516	0.08	0.523953	4.48515	0.164445	0.349	0.7395	0.41725	0.3174	0.163594	0.0932969	0.249398	1.12975	2.03085	0.347656	0.704199		0.1014	0.284148	0.707656	0.372898	0.477305	0.971	0.141594	0.332852	0.284801	0.3174
0.466695	0.294805	1.10265	0.217305	0.5191	0.785898	0.216547	0.472797	0.516203	0.0504531	0.0782969	0.105648	0.05075	0.226797	0.0715508	0.696047	0.184797		0.481797	0.102801	0.0800938	0.53075	6.5021	0.165551	0.3496	0.740203	0.41805	0.31835	0.164799	0.0945469	0.24975	1.13294	2.11215	0.351699	0.736445		0.101945	0.285938	0.714602	0.377812	0.47845	0.987344	0.142602	0.332945	0.288648	0.31835
0.4711	0.295301	1.14175	0.217344	0.522449	0.833152	0.216547	0.473598	0.52075	0.0505469	0.0785469	0.1064	0.0509492	0.227094	0.0721953	0.710297	0.189648		0.483453	0.104551	0.0801562	0.533687	6.58375	0.165797	0.361602	0.748	0.418551	0.319156	0.165951	0.0946006	0.252344	1.14805	2.1188	0.35915	0.737199		0.102199	0.2866	0.76825	0.380094	0.479602	1.0091	0.14275	0.334	0.28875	0.319156
0.491797	0.3045	1.15495	0.218203	0.532648	0.881305	0.221301	0.47875	0.532199	0.0510469	0.0787031	0.106898	0.05175	0.2276	0.0747031	0.712453	0.190047		0.484648	0.104797	0.0804453	0.540937	6.7496	0.165805	0.367547	0.760199	0.434352	0.3221	0.166141	0.0974492	0.252547	1.15425	2.20155	0.374797	0.74155		0.1025	0.291703	0.770102	0.389844	0.491699	1.0104	0.144602	0.3345	0.290703	0.3221
0.494797	0.30475	1.16365	0.221797	0.57525	0.909703	0.225449	0.491	0.54875	0.0525508	0.0788594	0.106898	0.0518906	0.232055	0.07475	0.728094	0.194344		0.486203	0.107398	0.0805977	0.550352	7.45055	0.1685	0.375555	0.789398	0.435398	0.324656	0.168352	0.0981006	0.252953	1.2067	2.24856	0.375297	0.758547		0.103797	0.294852	0.772	0.402602	0.50065	1.0223	0.152156	0.340852	0.29175	0.324656
0.495594	0.307703	1.17216	0.222445	0.58525	0.9351	0.226547	0.493945	0.559547	0.05375	0.0794531	0.107953	0.0525508	0.233449	0.0769453	0.7285	0.197		0.494398	0.108051	0.08225	0.551297	10.6275	0.172951	0.380094	0.7985	0.441	0.335699	0.1685	0.09825	0.253	1.21135	2.31275	0.377297	0.76515		0.104188	0.300703	0.775398	0.4049	0.508563	1.0292	0.154156	0.34525	0.295547	0.335699
0.503953	0.310445	1.18025	0.22375	0.586805	0.9549	0.2335	0.494656	0.579953	0.0544063	0.0797	0.108094	0.0530469	0.239352	0.0770498	0.729449	0.1975		0.50465	0.108398	0.0833008	0.559047		0.173805	0.38525	0.8245	0.443102	0.33895	0.172547	0.100201	0.260648	1.2433	2.41225	0.401551	0.781047		0.106852	0.30175	0.789148	0.408094	0.519555	1.0338	0.1569	0.348352	0.303391	0.33895
0.5075	0.311094	1.1933	0.225859	0.618148	0.959953	0.2345	0.504055	0.606102	0.0548477	0.0801562	0.108352	0.0532031	0.239852	0.078	0.737203	0.203344		0.5225	0.109547	0.0835508	0.568203		0.173898	0.386555	0.896301	0.449703	0.3405	0.175437	0.10045	0.26725	1.2579	2.54605	0.402055	0.789703		0.107359	0.303852	0.789152	0.418203	0.525453	1.03435	0.157094	0.350891	0.305301	0.3405
0.530406	0.311844	1.19505	0.228945	0.638297	0.987352	0.24145	0.5086	0.620313	0.0551499	0.0809375	0.108453	0.0534453	0.240148	0.0781406	0.738352	0.205594		0.523047	0.109699	0.0840625	0.578695		0.175406	0.387602	0.908852	0.451398	0.348195	0.17625	0.10175	0.268449	1.28115	2.61735	0.41375	0.791203		0.109797	0.314	0.8086	0.419549	0.526047	1.08845	0.158648	0.351	0.309	0.348195
0.535	0.31225	1.1963	0.230641	0.641352	0.987609	0.244	0.510602	0.62175	0.0555	0.083	0.111648	0.0537031	0.2405	0.0783125	0.739297	0.207148		0.528055	0.111	0.0847031	0.57875		0.183305	0.387906	0.91075	0.458051	0.35475	0.176406	0.102406	0.273797	1.28141	2.6189	0.414352	0.815203		0.112852	0.316453	0.812398	0.421801	0.53225	1.13855	0.159805	0.351594	0.314551	0.35475
0.538699	0.320703	1.22735	0.2318	0.645453	0.99775	0.2465	0.518953	0.62585	0.0556953	0.0832002	0.113352	0.0579492	0.242297	0.0823437	0.740852	0.210109		0.5396	0.112047	0.0848984	0.59475		0.183949	0.405453	0.940203	0.4738	0.359102	0.178602	0.103344	0.275102	1.33975	2.68365	0.41475	0.848594		0.113109	0.321648	0.818805	0.421852	0.532687	1.14281	0.159812	0.352797	0.332852	0.359102
0.545453	0.32605	1.2608	0.233703	0.647594	1.00236	0.254051	0.52	0.644348	0.0558516	0.0832031	0.114898	0.05835	0.249148	0.0830508	0.741051	0.212648		0.540648	0.113551	0.0853594	0.626047		0.191449	0.411797	0.952352	0.476641	0.359563	0.180047	0.104797	0.277898	1.34055	2.69865	0.419148	0.8505		0.115602	0.325891	0.837109	0.425906	0.533047	1.194	0.16175	0.362352	0.332945	0.359563
0.554	0.332703	1.26086	0.233703	0.656906	1.01105	0.260648	0.532199	0.644891	0.0565937	0.0837031	0.117398	0.0584004	0.249301	0.08325	0.74335	0.216203		0.5558	0.113598	0.0858984	0.626547		0.1964	0.424102	0.960703	0.481695	0.363199	0.184602	0.10615	0.278344	1.3621	2.89745	0.421402	0.855551		0.116594	0.327797	0.838102	0.426805	0.538148	1.19675	0.162094	0.362906	0.334	0.363199
0.555352	0.33325	1.30865	0.236805	0.66275	1.01241	0.2675	0.544148	0.645852	0.0568594	0.0838047	0.117453	0.059	0.256098	0.0853984	0.754852	0.218102		0.558203	0.11375	0.0865	0.631852		0.196695	0.42425	0.975199	0.486898	0.374656	0.185797	0.106352	0.278848	1.4493	2.90345	0.42215	0.857852		0.117641	0.332906	0.8701	0.427102	0.5405	1.20055	0.164699	0.373094	0.3345	0.374656
0.556799	0.338906	1.3338	0.238406	0.673199	1.0257	0.270148	0.547594	0.663656	0.0579531	0.0841875	0.117805	0.0597001	0.257	0.0855508	0.785555	0.219148		0.55975	0.113852	0.0866484	0.642547		0.197602	0.42525	0.991297	0.487398	0.380547	0.187451	0.106797	0.27975	1.49455	2.90975	0.431949	0.863953		0.118402	0.347453	0.872555	0.44025	0.564	1.21385	0.165141	0.373844	0.340801	0.380547
0.558551	0.344602	1.358	0.239703	0.689	1.0288	0.270402	0.557199	0.670594	0.0591875	0.08425	0.120801	0.0597969	0.25925	0.086	0.8005	0.221094		0.562102	0.114	0.08675	0.644945		0.201547	0.43075	1.00734	0.496445	0.3811	0.189641	0.108195	0.284801	1.51005	2.98195	0.45	0.883156		0.118406	0.349602	0.890695	0.443547	0.5705	1.22765	0.169844	0.3741	0.348102	0.3811
0.559801	0.346398	1.3593	0.239852	0.731848	1.02984	0.270402	0.561797	0.687102	0.0594063	0.0850469	0.1211	0.0603594	0.262102	0.0864531	0.817451	0.224602		0.565109	0.11415	0.0869063	0.653953		0.20225	0.433695	1.021	0.496703	0.394949	0.19025	0.10875	0.29265	1.5265	2.9875	0.47	0.896098		0.118555	0.352352	0.895094	0.444648	0.574051	1.23715	0.174891	0.377703	0.351	0.394949
0.561359	0.34645	1.3655	0.243594	0.7322	1.04375	0.272102	0.581852	0.699102	0.0598438	0.0859531	0.121203	0.0604453	0.266953	0.08725	0.819297	0.224844		0.570203	0.115352	0.0869531	0.6609		0.208	0.435648	1.0758	0.50975	0.403406	0.191891	0.109	0.293703	1.5337	2.99564	0.477	0.9115		0.11875	0.355445	0.902	0.445551	0.583047	1.2469	0.17625	0.380352	0.351844	0.403406
0.561555	0.350297	1.366	0.24465	0.734352	1.0502	0.277201	0.601695	0.707398	0.0606016	0.0878477	0.121391	0.06075	0.267406	0.08825	0.82125	0.226602		0.570451	0.115562	0.0873008	0.663305		0.21045	0.446898	1.08731	0.510449	0.41455	0.192547	0.10925	0.303109	1.5366	3.02865	0.494359	0.9125		0.11975	0.357453	0.906352	0.44935	0.5897	1.2698	0.182	0.388203	0.352449	0.41455
0.563937	0.3545	1.42166	0.24725	0.736953	1.0557	0.2815	0.607648	0.723799	0.0607031	0.08825	0.121402	0.0607969	0.267453	0.0894453	0.829703	0.232297		0.570703	0.1158	0.0873594	0.668699		0.217301	0.447	1.11205	0.511898	0.418156	0.19325	0.109399	0.314844	1.54966	3.03791	0.497797	0.930148		0.120594	0.35965	0.915801	0.449406	0.594156	1.27345	0.18275	0.395701	0.352797	0.418156
0.564551	0.365844	1.43885	0.248	0.74175	1.08064	0.282703	0.610398	0.73225	0.0613516	0.0886484	0.1215	0.0610469	0.269305	0.0894531	0.830148	0.234695		0.5762	0.117797	0.0876016	0.691898		0.217398	0.45525	1.11545	0.514898	0.419906	0.194453	0.109949	0.318551	1.55265	3.03965	0.503148	0.959156		0.1215	0.36155	0.9163	0.464648	0.605547	1.28985	0.185297	0.3975	0.3615	0.419906
0.570699	0.370547	1.47906	0.248602	0.754445	1.08505	0.288848	0.612297	0.732602	0.06275	0.0888008	0.121953	0.0611504	0.27425	0.09175	0.857203	0.235449		0.586906	0.11975	0.0878984	0.709047		0.217797	0.468406	1.12235	0.516898	0.420352	0.196203	0.110102	0.325703	1.55805	3.10785	0.519844	0.975199		0.122602	0.387344	0.926699	0.473898	0.608049	1.32635	0.19015	0.398344	0.362906	0.420352
0.576299	0.377547	1.5131	0.2539	0.763453	1.10085	0.292547	0.626203	0.73665	0.063	0.0895469	0.122453	0.0613516	0.27825	0.0928438	0.87175	0.2365		0.590047	0.122352	0.0879063	0.71055		0.218453	0.472148	1.1488	0.525148	0.432453	0.196703	0.110547	0.327344	1.6787	3.3913	0.527453	0.98695		0.122949	0.387945	0.98725	0.474797	0.611203	1.37059	0.190602	0.402	0.3755	0.432453
0.578199	0.377602	1.52595	0.25975	0.774055	1.13534	0.292648	0.627098	0.739656	0.06425	0.0909453	0.123148	0.0614004	0.281859	0.0937031	0.884648	0.2435		0.596051	0.122648	0.0880937	0.71775		0.219297	0.48025	1.1609	0.528109	0.433945	0.200398	0.111148	0.33275	1.6851	3.5009	0.546797	1.00685		0.124801	0.39475	0.988703	0.477953	0.617797	1.3845	0.198344	0.404797	0.377703	0.433945
0.588	0.378601	1.5754	0.262703	0.782203	1.15735	0.293203	0.656801	0.745852	0.0648438	0.0918994	0.1256	0.0616484	0.283801	0.0952031	0.934953	0.255852		0.617656	0.1228	0.0901484	0.724352		0.220898	0.500195	1.1677	0.528547	0.434699	0.200648	0.112102	0.338	1.72725	3.61285	0.576898	1.0268		0.130406	0.400703	1.00509	0.48235	0.62	1.4531	0.199051	0.406305	0.380352	0.434699
0.605859	0.38725	1.655	0.268398	0.783203	1.2528	0.295	0.6814	0.74755	0.0649531	0.0951504	0.1258	0.0621992	0.283906	0.09575	0.935652	0.256547		0.631898	0.123055	0.0906016	0.725297		0.221602	0.50275	1.16785	0.532	0.4421	0.202406	0.112656	0.339301	1.7454	3.89241	0.586648	1.03669		0.133602	0.402555	1.03245	0.48325	0.620898	1.4619	0.207852	0.40675	0.388203	0.4421
0.605953	0.38775	1.6847	0.268844	0.7845	1.25385	0.297	0.707	0.751906	0.066	0.0954531	0.1289	0.0627969	0.2855	0.0963438	0.93575	0.256594		0.643898	0.123094	0.0910498	0.7528		0.22375	0.507453	1.18575	0.535203	0.4539	0.205953	0.114	0.340344	1.76645	4.28599	0.601547	1.12715		0.133937	0.403148	1.0335	0.4865	0.6278	1.46935	0.21025	0.410438	0.390453	0.4539
0.606094	0.388398	1.70209	0.275195	0.7884	1.26469	0.297148	0.730391	0.760949	0.0666016	0.0965	0.130555	0.0628984	0.2858	0.0972969	0.93775	0.257348		0.67675	0.125305	0.0950508	0.772297		0.227148	0.511301	1.19286	0.537201	0.45725	0.206094	0.115602	0.341449	1.7753	4.4372	0.617402	1.1372		0.134797	0.40525	1.05216	0.494359	0.63175	1.4875	0.214047	0.4185	0.3975	0.45725
0.636648	0.39195	1.75285	0.277703	0.792203	1.28755	0.2973	0.7385	0.761047	0.0673984	0.0977998	0.130797	0.0634512	0.2936	0.0978516	0.942648	0.258891		0.681648	0.12715	0.0951016	0.774109		0.22975	0.512094	1.2031	0.543703	0.460094	0.20625	0.11705	0.35375	1.82605	4.4707	0.626148	1.1541		0.138299	0.40775	1.0548	0.4965	0.646695	1.5332	0.215406	0.422898	0.398344	0.460094
0.66075	0.393398	1.76065	0.28275	0.7964	1.30566	0.2989	0.742609	0.777551	0.0678906	0.0979492	0.131609	0.0635938	0.293953	0.0991875	0.980148	0.260102		0.683648	0.127844	0.0957969	0.7895		0.230102	0.5135	1.21765	0.565398	0.46025	0.211598	0.118648	0.355047	1.8457	5.7233	0.636449	1.15841		0.141098	0.415187	1.06809	0.507352	0.647797	1.74115	0.218953	0.42825	0.402	0.46025
0.664703	0.397199	1.76105	0.288047	0.806594	1.40291	0.300844	0.7475	0.782203	0.0680469	0.100391	0.132109	0.0635996	0.300602	0.100297	0.990101	0.261555		0.684898	0.130602	0.0963984	0.798801		0.232201	0.51475	1.22765	0.572945	0.468348	0.220656	0.118703	0.35925	1.86244	6.14666	0.646398	1.1768		0.143102	0.4153	1.1071	0.508898	0.660188	1.75965	0.22005	0.431055	0.406305	0.468348
0.677297	0.397453	1.7738	0.288648	0.813898	1.40716	0.302898	0.749551	0.832102	0.0680625	0.101	0.133453	0.0640996	0.301852	0.100551	1.00875	0.263391		0.685	0.130648	0.0967998	0.812609		0.232902	0.530195	1.23275	0.574094	0.474602	0.220797	0.119102	0.362	1.9195	6.25095	0.64825	1.1826		0.143451	0.415898	1.13936	0.510953	0.678641	1.77869	0.220301	0.433891	0.40675	0.474602
0.68075	0.403051	1.8284	0.28975	0.819156	1.4148	0.303344	0.76775	0.839547	0.0681094	0.102141	0.1335	0.0645469	0.305844	0.10075	1.01109	0.264297		0.689852	0.1355	0.0979023	0.82125		0.236555	0.538898	1.2541	0.634549	0.479297	0.223812	0.11975	0.364398	1.94085	9.85225	0.667344	1.1923		0.14485	0.425449	1.15265	0.5122	0.678899	1.7927	0.22525	0.439703	0.412297	0.479297
0.687598	0.411199	1.8526	0.2922	0.833102	1.42439	0.315648	0.7678	0.854102	0.0683516	0.105047	0.1335	0.0647012	0.307	0.102398	1.0226	0.26565		0.692148	0.13575	0.0986406	0.827203		0.24075	0.54775	1.38859	0.635594	0.480906	0.226641	0.121453	0.365	1.97975		0.668648	1.21584		0.148899	0.43285	1.1542	0.52425	0.699703	1.81159	0.228953	0.439953	0.417297	0.480906
0.7015	0.412547	1.90185	0.29275	0.866648	1.42985	0.317648	0.787	0.892352	0.0688496	0.106438	0.134	0.066	0.309703	0.103199	1.0235	0.268898		0.727	0.141594	0.100148	0.83705		0.241297	0.553648	1.3902	0.63565	0.49535	0.235391	0.126344	0.365953	2.0169		0.673652	1.217		0.154949	0.433609	1.1557	0.551398	0.7015	1.82009	0.235547	0.446453	0.422898	0.49535
0.7094	0.415051	1.90289	0.297305	0.88575	1.44155	0.318703	0.792	0.903	0.0691523	0.107594	0.134602	0.0661992	0.31375	0.10475	1.0235	0.269898		0.728805	0.141703	0.1005	0.846547		0.247102	0.556949	1.40795	0.65325	0.495649	0.235402	0.126797	0.367648	2.02675		0.68075	1.23555		0.15625	0.43775	1.17595	0.553195	0.70525	1.85831	0.236348	0.446648	0.42825	0.495649
0.709406	0.43225	1.90306	0.297555	0.910898	1.45105	0.32175	0.828055	0.911797	0.06925	0.107906	0.136203	0.06725	0.319598	0.105152	1.02605	0.270102		0.747344	0.14805	0.100949	0.865049		0.247551	0.559141	1.4799	0.664898	0.496801	0.23575	0.128547	0.371594	2.03215		0.683297	1.24616		0.156453	0.457352	1.185	0.563203	0.7277	1.92345	0.240047	0.449299	0.431055	0.496801
0.710406	0.462047	1.95885	0.299352	0.935297	1.51315	0.324703	0.869656	0.9345	0.0695508	0.107953	0.13825	0.06725	0.3212	0.107406	1.03395	0.2716		0.74875	0.14825	0.101297	0.88025		0.2489	0.56075	1.48081	0.689297	0.503805	0.241352	0.129047	0.372398	2.0419		0.687453	1.27386		0.15675	0.458348	1.18775	0.571	0.730055	1.9257	0.240797	0.44985	0.433703	0.503805
0.721953	0.462203	1.9809	0.299602	0.9515	1.53855	0.325449	0.870102	0.949156	0.07	0.108297	0.1394	0.068	0.327953	0.108906	1.0416	0.27215		0.759648	0.15005	0.101938	0.903555		0.24905	0.58585	1.4971	0.699844	0.505852	0.24175	0.131703	0.375852	2.04665		0.702297	1.27465		0.158062	0.473297	1.18895	0.57375	0.752	1.94241	0.246203	0.45425	0.433891	0.505852
0.736945	0.465195	2.0678	0.300297	0.956453	1.54141	0.325453	0.87525	0.952852	0.071	0.108445	0.14025	0.0680469	0.330602	0.11215	1.0716	0.27525		0.78525	0.150797	0.10425	0.916344		0.249699	0.5975	1.50334	0.701	0.522203	0.242352	0.132102	0.383299	2.0572		0.703451	1.3205		0.15875	0.474051	1.19365	0.575648	0.757953	1.969	0.251551	0.460449	0.439703	0.522203
0.749648	0.470148	2.1164	0.3017	0.9649	1.55305	0.327062	0.882199	0.963047	0.0711504	0.110203	0.141098	0.0684004	0.333352	0.113102	1.0733	0.2865		0.7915	0.151051	0.106656	0.9285		0.251699	0.599703	1.51865	0.701203	0.5246	0.249203	0.1325	0.38725	2.0609		0.705203	1.341		0.159391	0.48765	1.2079	0.581953	0.760641	2.0604	0.251555	0.461609	0.446453	0.5246
0.753141	0.470359	2.1169	0.304602	0.966109	1.5697	0.329305	0.9185	0.974047	0.0713496	0.110949	0.14125	0.0700547	0.334547	0.113398	1.0856	0.291801		0.795797	0.151051	0.107398	0.929406		0.251797	0.612	1.5331	0.705594	0.531	0.2505	0.133049	0.388203	2.067		0.7065	1.34594		0.160109	0.499648	1.22095	0.584297	0.765297	2.06385	0.25765	0.486453	0.447	0.531
0.75775	0.508156	2.1785	0.305156	1.01375	1.60585	0.331609	0.92075	0.979	0.0735547	0.11175	0.141953	0.0701016	0.338305	0.11415	1.11235	0.2931		0.802602	0.151547	0.107703	0.95125		0.251852	0.61575	1.55245	0.7056	0.541851	0.251047	0.134063	0.390102	2.16225		0.7175	1.40195		0.160203	0.509848	1.23469	0.5893	0.780551	2.0838	0.257949	0.513695	0.449299	0.541851
0.789297	0.518047	2.1886	0.306203	1.0233	1.62235	0.334555	0.927406	0.979551	0.0736016	0.112149	0.14255	0.0708999	0.339152	0.114348	1.16485	0.294953		0.8151	0.151801	0.108156	0.959848		0.252602	0.637203	1.588	0.705699	0.545801	0.253945	0.134648	0.391313	2.3301		0.723851	1.4405		0.160203	0.510352	1.24094	0.589852	0.797656	2.0865	0.258555	0.517203	0.45425	0.545801
0.81325	0.522	2.49985	0.310602	1.07205	1.68865	0.340051	0.967187	0.984801	0.075	0.112906	0.1436	0.0712031	0.339852	0.114656	1.23109	0.296305		0.831453	0.153199	0.108699	0.964051		0.253	0.645	1.61475	0.711094	0.547797	0.25625	0.134797	0.392	2.43895		0.72575	1.5097		0.162652	0.517594	1.2979	0.591047	0.798547	2.1826	0.261801	0.52	0.45915	0.547797
0.849	0.522201	2.55385	0.310703	1.09166	1.6962	0.344352	1.05295	1.00725	0.07525	0.113203	0.144547	0.0723437	0.340195	0.114812	1.26786	0.297453		0.838852	0.153547	0.108945	0.982102		0.2545	0.67375	1.6153	0.726156	0.550801	0.257063	0.136898	0.392352	2.58144		0.7271	1.52065		0.163352	0.521344	1.3413	0.592406	0.823199	2.30765	0.265398	0.5208	0.461301	0.550801
0.85015	0.526547	2.56434	0.31125	1.11235	1.7615	0.34585	1.06316	1.0564	0.07625	0.113203	0.14575	0.0726504	0.34205	0.115047	1.26805	0.298199		0.841305	0.154449	0.110047	0.989852		0.262049	0.68135	1.61685	0.737699	0.553	0.259945	0.137094	0.395	2.73525		0.741649	1.52905		0.16345	0.53075	1.35735	0.5945	0.824203	2.38185	0.266297	0.520801	0.461609	0.553
0.8714	0.5405	2.74415	0.3145	1.13325	1.83034	0.34775	1.11995	1.08415	0.0775938	0.1155	0.146797	0.0731992	0.3435	0.116406	1.2921	0.298648		0.8464	0.155102	0.113195	0.991906		0.266602	0.728148	1.68975	0.739199	0.553195	0.260195	0.13825	0.395797	2.896		0.746344	1.5443		0.163547	0.537352	1.41085	0.609602	0.82575	2.3901	0.269801	0.536199	0.462156	0.553195
0.873453	0.547102	2.8039	0.324102	1.1561	1.83445	0.354547	1.15841	1.08845	0.0775977	0.117156	0.148898	0.0731992	0.344547	0.118398	1.2937	0.299102		0.846445	0.156	0.11425	1.00836		0.267	0.754598	1.6973	0.742453	0.5555	0.264805	0.138453	0.397047	3.01761		0.750297	1.59614		0.165102	0.55725	1.42215	0.615602	0.825844	2.49855	0.271852	0.544703	0.486453	0.5555
0.88075	0.558047	2.82834	0.324156	1.15795	1.9215	0.355805	1.1594	1.1056	0.07925	0.117297	0.148902	0.0743047	0.352953	0.118852	1.32139	0.3017		0.847	0.15675	0.114844	1.02584		0.269352	0.7594	1.73885	0.751047	0.563352	0.265641	0.13955	0.4035	3.4767		0.7636	1.603		0.1689	0.562297	1.45234	0.649602	0.853953	2.51195	0.27325	0.548445	0.491656	0.563352
0.883297	0.5695	2.86334	0.326703	1.1683	1.92639	0.356301	1.17745	1.10775	0.0793496	0.117951	0.15	0.07575	0.3544	0.120891	1.3602	0.305141		0.849445	0.1589	0.116898	1.03484		0.269451	0.821203	1.7437	0.752602	0.566	0.272344	0.1396	0.40375	3.68345		0.779	1.63175		0.17185	0.565844	1.46	0.651102	0.85825	2.564	0.277203	0.5495	0.513695	0.566
0.887906	0.5756	2.8908	0.3291	1.18165	2.00695	0.365398	1.2378	1.1229	0.0797031	0.118453	0.1515	0.0760469	0.3545	0.121199	1.386	0.305148		0.859203	0.159141	0.118438	1.04531		0.275648	0.832703	1.7657	0.753801	0.571453	0.273844	0.140297	0.406453	3.84605		0.785703	1.68856		0.174445	0.568156	1.4739	0.667344	0.8595	2.75034	0.28065	0.549656	0.518102	0.571453
0.9076	0.579602	2.97055	0.330453	1.18316	2.0453	0.36925	1.2488	1.17625	0.0801484	0.119563	0.1515	0.0765	0.354898	0.124047	1.3964	0.309652		0.870102	0.161352	0.118602	1.0893		0.276195	0.860359	1.79395	0.756555	0.573047	0.276703	0.142148	0.412102	4.0025		0.787601	1.7102		0.17575	0.571	1.622	0.675453	0.860902	2.78975	0.281094	0.55	0.51975	0.573047
0.914148	0.5895	3.1484	0.340352	1.1872	2.09116	0.377352	1.2519	1.17775	0.0812969	0.120188	0.1517	0.0772012	0.363699	0.127094	1.4262	0.312094		0.8725	0.162098	0.122352	1.10006		0.278953	0.866945	1.8154	0.759797	0.580203	0.282648	0.145094	0.413547	4.0414		0.788	1.78036		0.176305	0.5735	1.62815	0.680094	0.864951	3.12305	0.282898	0.551453	0.52	0.580203
0.92575	0.594	3.47759	0.340852	1.19455	2.127	0.379656	1.26445	1.2155	0.0818516	0.12435	0.151797	0.0778008	0.366051	0.12925	1.4314	0.316594		0.873906	0.167547	0.122406	1.10445		0.281047	0.871406	1.88945	0.762648	0.587	0.28355	0.146301	0.414	4.3566		0.808848	1.89885		0.177602	0.5874	1.6415	0.688359	0.908047	3.21395	0.286602	0.561398	0.520801	0.587
0.966648	0.601609	3.6475	0.341102	1.1954	2.1835	0.386344	1.30305	1.22	0.0818516	0.1245	0.152195	0.0790499	0.367297	0.13075	1.46	0.319156		0.883391	0.16755	0.123352	1.11695		0.282656	0.885094	1.94805	0.762801	0.592953	0.284156	0.1479	0.4299	5.38166		0.809	1.954		0.177937	0.58975	1.6417	0.6929	0.926402	3.221	0.28715	0.562297	0.520953	0.592953
0.984348	0.605602	3.787	0.356797	1.2006	2.41125	0.389297	1.3053	1.26345	0.0825	0.12795	0.152906	0.08	0.36735	0.131297	1.4955	0.320648		0.91245	0.1685	0.123391	1.1192		0.288805	0.902402	2.01745	0.78425	0.593	0.285799	0.151695	0.436453	6.3639		0.83125	1.97416		0.179797	0.603648	1.70584	0.699156	0.928844	3.97941	0.289445	0.562703	0.536199	0.593
0.986398	0.617102	4.25955	0.358594	1.22875	2.41745	0.3903	1.32625	1.27935	0.0825	0.128344	0.153797	0.0801562	0.373898	0.132301	1.5083	0.321703		0.917	0.168797	0.12375	1.1692		0.29175	0.908656	2.06905	0.796551	0.597047	0.286	0.154852	0.436551			0.837047	1.9888		0.18075	0.613398	1.72334	0.706547	0.950398	4.4344	0.289703	0.565844	0.544703	0.597047
0.989703	0.618699	4.3697	0.3605	1.2599	2.4458	0.394156	1.33065	1.29765	0.08325	0.130844	0.154	0.0808477	0.378152	0.133301	1.5467	0.324602		0.926649	0.169049	0.12475	1.1958		0.292453	0.947402	2.08935	0.797859	0.602047	0.287852	0.15525	0.437555			0.845852	2.05385		0.183391	0.615148	1.85355	0.711898	0.956801		0.291801	0.587551	0.5495	0.602047
0.999797	0.631602	4.45681	0.361102	1.27935	2.48575	0.399852	1.35814	1.37809	0.0836563	0.1315	0.15405	0.0810508	0.378898	0.133453	1.60556	0.329		0.941898	0.16925	0.1265	1.21225		0.296949	0.965102	2.1155	0.810344	0.6024	0.295398	0.158148	0.448699			0.868859	2.0597		0.186891	0.621609	1.862	0.7139	0.964063		0.29275	0.600695	0.549648	0.6024
1.00805	0.632	4.57766	0.367602	1.2825	2.5399	0.401852	1.38245	1.38855	0.0853437	0.13225	0.154453	0.0815938	0.388406	0.1335	1.61044	0.329648		0.949195	0.170602	0.12975	1.2273		0.302797	0.96635	2.18405	0.812094	0.606094	0.297563	0.15825	0.454			0.878648	2.1151		0.1879	0.62925	1.8764	0.72175	0.96775		0.294203	0.603094	0.549656	0.606094
1.07539	0.633344	5.42215	0.368391	1.317	2.5969	0.404797	1.4017	1.39616	0.0853984	0.1335	0.154602	0.082	0.403453	0.13375	1.66885	0.331703		0.957547	0.174	0.130398	1.27405		0.30385	0.9839	2.19266	0.82915	0.61075	0.300703	0.1598	0.458			0.900547	2.1373		0.189648	0.63125	1.88455	0.722156	0.976951		0.294547	0.6045	0.55	0.61075
1.0961	0.650805	6.6485	0.377859	1.34656	2.61425	0.406453	1.42155	1.41335	0.0855	0.133687	0.155102	0.082	0.407844	0.134199	1.68425	0.333844		0.96765	0.174602	0.130602	1.28414		0.304951	0.991953	2.22056	0.83525	0.618797	0.300703	0.163859	0.458203			0.941	2.16545		0.18975	0.641844	1.901	0.72975	0.981156		0.294648	0.60565	0.551453	0.618797
1.09734	0.664		0.377953	1.34741	2.63215	0.406797	1.437	1.41466	0.0875	0.135851	0.155406	0.0832002	0.408098	0.137063	1.7205	0.348156		0.969555	0.175402	0.13125	1.285		0.305898	1.0138	2.2244	0.837102	0.6219	0.305547	0.164703	0.460102			0.954	2.20195		0.189801	0.6535	1.98045	0.73785	0.984203		0.298453	0.606297	0.557547	0.6219
1.10635	0.667399		0.379609	1.34969	2.6373	0.41525	1.45111	1.4319	0.0878008	0.137453	0.155852	0.0833008	0.4126	0.13725	1.72785	0.35		1.00035	0.1765	0.1315	1.30795		0.308398	1.02335	2.2453	0.85275	0.62825	0.306352	0.165648	0.4611			0.955652	2.23465		0.191148	0.657148	1.98841	0.737945	0.985797		0.300148	0.611898	0.561398	0.62825
1.1273	0.669695		0.383898	1.39735	2.70265	0.41825	1.45986	1.4563	0.0886406	0.137549	0.156049	0.0837002	0.412906	0.13725	1.8158	0.350453		1.01755	0.176699	0.1315	1.3114		0.31025	1.02355	2.27825	0.861199	0.631594	0.311051	0.16725	0.461852			0.97375	2.29234		0.192199	0.6575	2.06859	0.73825	0.996949		0.30835	0.614602	0.562297	0.631594
1.13745	0.674852		0.386652	1.4271	2.73435	0.436148	1.5152	1.4881	0.0887969	0.137898	0.158203	0.0838496	0.414602	0.137398	1.87325	0.355352		1.03044	0.179945	0.132344	1.31641		0.313352	1.02665	2.2858	0.864594	0.637898	0.311648	0.16775	0.493			0.97915	2.3145		0.193703	0.664703	2.0802	0.77325	1.0008		0.312906	0.615203	0.562703	0.637898
1.14025	0.6755		0.387203	1.43715	2.7424	0.438391	1.5582	1.49884	0.08975	0.137953	0.158453	0.08475	0.428951	0.13795	1.8845	0.35705		1.046	0.180953	0.132641	1.3315		0.315047	1.02675	2.46565	0.89775	0.6421	0.31325	0.169305	0.496797			1.00865	2.32545		0.196199	0.681953	2.1287	0.77375	1.0067		0.313297	0.618141	0.565844	0.6421
1.14055	0.676953		0.390297	1.4933	2.7488	0.444699	1.57175	1.50931	0.0898438	0.139813	0.158703	0.0848516	0.429297	0.138102	1.8907	0.360648		1.10655	0.1821	0.132699	1.334		0.317297	1.0408	2.52905	0.903188	0.662352	0.316547	0.169844	0.50075			1.01881	2.42075		0.19985	0.683102	2.3714	0.799648	1.02745		0.31525	0.636	0.580187	0.662352
1.20141	0.67875		0.393156	1.5025	2.76084	0.447199	1.5745	1.5522	0.0906094	0.1415	0.158703	0.0851016	0.431	0.138898	1.92815	0.361148		1.1096	0.18425	0.135703	1.3477		0.3215	1.06334	2.53895	0.912797	0.672648	0.318453	0.170953	0.505852			1.02735	2.438		0.20025	0.683102	2.3928	0.8033	1.03231		0.316703	0.6745	0.58865	0.672648
1.2306	0.682453		0.397344	1.5711	2.8717	0.447852	1.67005	1.5883	0.0912031	0.143148	0.160648	0.08525	0.442102	0.140852	2.00666	0.3616		1.11295	0.184594	0.137	1.35125		0.322348	1.06495	2.80714	0.927	0.674348	0.322859	0.171641	0.512102			1.0475	2.61615		0.200352	0.688297	2.4682	0.803953	1.04691		0.316953	0.68725	0.593797	0.674348
1.24294	0.68675		0.397398	1.57395	2.90195	0.453551	1.67525	1.61339	0.0915469	0.14525	0.161445	0.0855	0.444297	0.14125	2.0092	0.3664		1.11875	0.1875	0.138047	1.36		0.323195	1.0681	2.96845	0.946449	0.680949	0.323648	0.171852	0.518687			1.0569	2.74925		0.20145	0.690805	2.5006	0.805047	1.0591		0.319094	0.702703	0.600695	0.680949
1.26264	0.690203		0.401051	1.60425	2.99185	0.455699	1.7037	1.652	0.0928125	0.14725	0.166594	0.0855	0.448398	0.14275	2.01005	0.366902		1.11956	0.187598	0.139797	1.3664		0.3245	1.09235	3.0162	0.970437	0.68375	0.32575	0.172	0.520449			1.05995	2.86259		0.2016	0.692141	2.5607	0.833297	1.07391		0.319301	0.702945	0.603094	0.68375
1.2699	0.691406		0.40375	1.61825	3.0277	0.46925	1.7248	1.6583	0.0929062	0.149	0.16695	0.0860498	0.4496	0.1434	2.0495	0.370703		1.16305	0.188	0.140391	1.42795		0.328297	1.1014	3.03615	0.999	0.690047	0.327141	0.1772	0.523805			1.06445	3.00386		0.203047	0.696602	2.57589	0.839547	1.105		0.31935	0.705547	0.6045	0.690047
1.27675	0.697047		0.41015	1.6285	3.2822	0.479695	1.74505	1.66734	0.09625	0.149805	0.167102	0.0868008	0.451699	0.144648	2.119	0.377953		1.17	0.188156	0.141953	1.4441		0.330305	1.10994	3.1027	1.0195	0.6955	0.327445	0.177445	0.5251			1.07365	3.0183		0.2035	0.699148	2.62095	0.85705	1.1104		0.326859	0.71875	0.606297	0.6955
1.31409	0.698602		0.412047	1.62855	3.40641	0.484703	1.78845	1.7235	0.0964531	0.149812	0.172297	0.0869453	0.457594	0.144797	2.1599	0.379352		1.17325	0.190195	0.144051	1.46794		0.330594	1.1116	3.23891	1.02115	0.706201	0.329453	0.180496	0.543195			1.07555	3.0213		0.203953	0.701648	2.70715	0.868656	1.1157		0.328797	0.718945	0.607451	0.706201
1.41486	0.70325		0.414301	1.77325	3.85375	0.487602	1.8111	1.73255	0.0972969	0.150047	0.174	0.0893047	0.460602	0.145547	2.4122	0.382398		1.1944	0.190398	0.145203	1.47955		0.333797	1.12119	3.29155	1.0217	0.718102	0.329945	0.180906	0.549453			1.1052	3.18765		0.204406	0.70335	2.71565	0.881652	1.1215		0.328953	0.723203	0.609449	0.718102
1.4346	0.703656		0.422398	1.7881	3.912	0.489801	1.83345	1.7364	0.0976484	0.152098	0.17475	0.0894023	0.467898	0.146203	2.53445	0.383688		1.22065	0.190648	0.1486	1.4819		0.336445	1.14425	3.30445	1.0227	0.72185	0.333906	0.18125	0.5535			1.14011	3.29555		0.20675	0.715951	2.72745	0.888047	1.1255		0.331594	0.724906	0.617297	0.72185
1.45345	0.72725		0.445547	1.8012	4.40944	0.489898	1.86111	1.7515	0.0985547	0.152297	0.175359	0.0903516	0.471094	0.147148	2.5477	0.384297		1.22085	0.191547	0.150203	1.4987		0.337648	1.22615	3.3395	1.05175	0.722098	0.336	0.18255	0.55875			1.1465	3.29734		0.208	0.716203	2.9158	0.926141	1.12695		0.331797	0.740703	0.618141	0.722098
1.45784	0.727797		0.452	1.82495	5.10006	0.500555	1.9082	1.75506	0.101051	0.154109	0.176195	0.0904492	0.472852	0.14715	2.6637	0.385141		1.22935	0.191648	0.15175	1.5126		0.33825	1.2442	3.50845	1.0555	0.728359	0.338398	0.185805	0.564453			1.16525	3.30025		0.212609	0.717898	2.9161	0.926453	1.148		0.332094	0.74945	0.636	0.728359
1.49169	0.730102		0.4708	1.83384		0.500656	1.94931	1.7705	0.102453	0.155898	0.176199	0.09075	0.480852	0.1495	2.7148	0.401047		1.2327	0.194555	0.154	1.51355		0.338703	1.26656	3.66355	1.08095	0.743648	0.338953	0.188949	0.573805			1.1726	3.36695		0.212695	0.729	3.13811	0.944844	1.16715		0.33275	0.767094	0.6745	0.743648
1.49365	0.735152		0.47575	1.83769		0.503	1.96251	1.81745	0.103844	0.1559	0.17625	0.0920547	0.481453	0.149805	2.73325	0.4015		1.2457	0.195445	0.157301	1.52316		0.338703	1.2756	4.7626	1.0814	0.7641	0.3415	0.190453	0.575148			1.18056	3.51216		0.212797	0.7595	3.45605	0.952102	1.18691		0.332898	0.794398	0.68725	0.7641
1.58795	0.736055		0.482898	1.94885		0.509445	1.9676	1.87759	0.104359	0.1573	0.177551	0.0924004	0.4861	0.1505	2.7538	0.403047		1.2791	0.19625	0.159398	1.55675		0.338902	1.326	4.78645	1.11295	0.765641	0.34225	0.19125	0.575703			1.19575	3.58205		0.21425	0.77625	3.50035	0.960398	1.20475		0.333051	0.79965	0.699195	0.765641
1.5918	0.742551		0.487898	1.9495		0.51675	2.0363	1.8842	0.106555	0.15775	0.179301	0.09325	0.487199	0.150797	2.8317	0.403203		1.2886	0.198547	0.161049	1.5732		0.338953	1.4172		1.1529	0.8	0.35425	0.192449	0.576148			1.19645	3.7822		0.215656	0.779953	3.77885	0.960547	1.20645		0.33625	0.808391	0.702945	0.8
1.64539	0.7469		0.489953	2.13095		0.517203	2.0609	1.94455	0.106703	0.158453	0.18025	0.0936523	0.488398	0.152	2.86475	0.403906		1.3255	0.1986	0.1615	1.62275		0.33925	1.43519		1.15395	0.80425	0.355398	0.195102	0.582			1.2159	3.7878		0.2161	0.789102	4.00095	0.974148	1.20809		0.338352	0.810148	0.718945	0.80425
1.6547	0.7506		0.4964	2.15814		0.51935	2.1541	1.95895	0.107602	0.158547	0.180391	0.09375	0.49025	0.152656	2.8818	0.4065		1.35745	0.199602	0.161648	1.6409		0.346398	1.48855		1.16375	0.80875	0.3554	0.200141	0.582699			1.2264	4.9479		0.220449	0.796953	4.2946	0.978094	1.22165		0.340641	0.81675	0.721453	0.80875
1.67065	0.753551		0.4993	2.17289		0.521648	2.26909	2.00355	0.107649	0.15975	0.180641	0.094	0.496148	0.154949	2.88915	0.410953		1.37275	0.200148	0.16315	1.7077		0.347051	1.54105		1.16465	0.813602	0.359602	0.203156	0.5875			1.2449			0.221898	0.807648	4.57014	0.98875	1.29		0.341352	0.8285	0.723203	0.813602
1.6795	0.756547		0.509398	2.19084		0.52525	2.48991	2.15084	0.108156	0.16075	0.181344	0.0960547	0.497344	0.15775	2.9778	0.414453		1.42011	0.201898	0.1635	1.73994		0.354352	1.6426		1.18281	0.818453	0.36375	0.204203	0.589703			1.24705			0.227949	0.808797	5.5473	0.993641	1.2902		0.3416	0.832797	0.723398	0.818453
1.71005	0.76175		0.532656	2.20716		0.52675	2.50625	2.21885	0.109344	0.1624	0.182453	0.0965508	0.504898	0.1595	3.04725	0.419453		1.42605	0.204906	0.164199	1.75915		0.354699	1.70895		1.2188	0.824688	0.367703	0.205945	0.593			1.2648			0.22885	0.8216		1.0267	1.3046		0.342949	0.8455	0.724906	0.824688
1.71675	0.7647		0.5465	2.25335		0.530844	2.54025	2.2415	0.110148	0.163641	0.184406	0.09675	0.510797	0.1595	3.0568	0.419602		1.45575	0.20875	0.17125	1.78405		0.35525	1.7116		1.23325	0.829344	0.367953	0.207	0.595945			1.29995			0.229949	0.823852		1.02885	1.3392		0.346	0.850594	0.740703	0.829344
1.722	0.801652		0.551547	2.3303		0.532051	2.59566	2.2755	0.110797	0.163844	0.186352	0.0989531	0.510801	0.161	3.24595	0.422656		1.4587	0.21025	0.17175	1.78895		0.35635	1.74255		1.24409	0.836703	0.369898	0.207547	0.598449			1.3208			0.2344	0.826594		1.0336	1.36105		0.346801	0.863301	0.746047	0.836703
1.76625	0.823		0.551699	2.3577		0.534547	2.6278	2.41595	0.11375	0.163951	0.18675	0.0990488	0.51125	0.161844	4.74055	0.42365		1.52305	0.21025	0.172	1.80565		0.361406	1.7595		1.25406	0.85815	0.37275	0.21125	0.602203			1.32265			0.23625	0.867		1.0447	1.36525		0.350148	0.864953	0.74945	0.85815
1.78769	0.860344		0.553555	2.36866		0.552547	2.64564	2.4385	0.116148	0.16675	0.188602	0.0991406	0.51375	0.1625	5.4132	0.427049		1.5265	0.210449	0.17275	1.8293		0.361848	1.7804		1.29455	0.862141	0.3778	0.2138	0.611148			1.34615			0.237	0.872156		1.0458	1.38656		0.356297	0.881602	0.767094	0.862141
1.79355	0.860699		0.554102	2.38445		0.553953	2.75265	2.48005	0.116406	0.16975	0.18975	0.0999004	0.517047	0.1625	5.60775	0.4285		1.53944	0.211301	0.173148	1.8525		0.365953	1.78635		1.3067	0.862156	0.377898	0.2154	0.611297			1.3669			0.237551	0.87725		1.06785	1.3961		0.372547	0.882148	0.793898	0.862156
1.87775	0.8825		0.556398	2.4104		0.559398	2.7688	2.68195	0.117406	0.169898	0.190453	0.1	0.520055	0.163203		0.43125		1.5562	0.211555	0.1737	1.87975		0.366094	1.83234		1.3389	0.86325	0.381449	0.216551	0.612945			1.37855			0.239348	0.879195		1.07225	1.41875		0.374203	0.88575	0.794398	0.86325
1.89945	0.889195		0.560648	2.45739		0.56125	2.8154	2.69605	0.117699	0.170305	0.192	0.1002	0.533051	0.165102		0.4319		1.5682	0.211594	0.1769	1.91844		0.366953	1.86435		1.35775	0.876148	0.382844	0.218953	0.613699			1.457			0.240055	0.906102		1.0947	1.48734		0.374602	0.90715	0.808391	0.876148
1.919	0.89425		0.572953	2.5035		0.56425	2.84994	2.76475	0.118102	0.174351	0.19245	0.1005	0.5334	0.165148		0.436156		1.5724	0.211609	0.177051	1.99905		0.370156	1.87156		1.3929	0.88715	0.383195	0.220297	0.617305			1.45925			0.24025	0.911141		1.10205	1.49975		0.375898	0.911555	0.810148	0.88715
1.9317	0.900598		0.583047	2.52225		0.572047	2.9254	3.02315	0.119547	0.176055	0.192703	0.10165	0.549898	0.1653		0.437051		1.5771	0.21675	0.178859	2.13895		0.37025	1.9145		1.4026	0.890094	0.384	0.223109	0.620203			1.4596			0.2405	0.919703		1.10581	1.53116		0.376351	0.93085	0.81675	0.890094
1.9665	0.900852		0.584797	2.58875		0.57325	3.03725	3.07605	0.119797	0.179313	0.19375	0.10335	0.552656	0.166		0.4385		1.66055	0.218047	0.1789	2.2036		0.374203	1.9656		1.41489	0.901199	0.385301	0.22345	0.631391			1.4635			0.241437	0.922		1.13895	1.5376		0.376352	0.96075	0.863301	0.901199
2.04184	0.904602		0.5851	2.74155		0.57775	3.0576	3.25395	0.12	0.181602	0.193891	0.103399	0.558398	0.16625		0.446297		1.7348	0.22	0.180648	2.2821		0.378641	1.96935		1.41859	0.906203	0.3981	0.225047	0.632203			1.49365			0.2435	0.928352		1.19345	1.55835		0.381656	0.9914	0.864953	0.906203
2.06075	0.911898		0.5873	2.7562		0.596406	3.1593	3.3717	0.121	0.182547	0.194398	0.1059	0.558594	0.1675		0.446398		1.7656	0.221451	0.182047	2.3253		0.383399	2.06791		1.43625	0.910344	0.39825	0.229797	0.6331			1.50805			0.244047	0.931055		1.20215	1.5691		0.38525	0.99835	0.88575	0.910344
2.1781	0.942102		0.595398	2.8404		0.617547	3.37185	3.70755	0.1215	0.183109	0.19745	0.10635	0.563609	0.168547		0.453445		1.775	0.223844	0.182102	2.4262		0.3838	2.10625		1.43815	0.92025	0.401305	0.229953	0.636			1.5089			0.246	0.933551		1.2025	1.57255		0.386953	0.998602	0.892398	0.92025
2.26055	0.95075		0.597049	2.93841		0.619102	3.43836	3.7631	0.121953	0.18425	0.199695	0.107695	0.563703	0.16925		0.456		1.77969	0.2245	0.18295	2.4497		0.386695	2.15505		1.44495	0.923	0.406906	0.234313	0.665547			1.573			0.24675	0.95575		1.21885	1.6038		0.388453	1.00484	0.90555	0.923
2.3072	0.95525		0.613445	2.9483		0.62775	3.8765	5.30556	0.122797	0.18475	0.200898	0.107805	0.568648	0.171551		0.459301		1.785	0.226648	0.184	2.60045		0.38725	2.18875		1.4709	0.923852	0.410953	0.236648	0.67415			1.58535			0.246945	0.961453		1.21969	1.6065		0.389203	1.02535	0.911555	0.923852
2.60405	0.979148		0.61395	3.1252		0.640398	3.98425	5.33066	0.1231	0.184953	0.201949	0.10825	0.569195	0.173301		0.467156		1.89055	0.227098	0.184398	2.89415		0.3879	2.2025		1.4755	0.934898	0.412148	0.2375	0.678352			1.6143			0.250398	0.982		1.22791	1.61755		0.391398	1.03365	0.918451	0.934898
2.7944	0.984449		0.621949	3.868		0.644898	4.33125	6.92461	0.123156	0.185844	0.2025	0.10825	0.585945	0.17345		0.472297		1.8948	0.229398	0.187055	2.9226		0.388406	2.30234		1.55084	0.93615	0.415797	0.23975	0.695906			1.6178			0.255201	0.984203		1.26185	1.66615		0.3925	1.0345	0.9721	0.93615
2.96005	0.987297		0.64025	4.29755		0.665799	4.3415		0.1245	0.187348	0.205398	0.108299	0.590351	0.173891		0.472953		1.925	0.230195	0.187859	3.01925		0.3885	2.4448		1.57455	0.942547	0.423203	0.240305	0.697703			1.61925			0.2594	1.00541		1.2836	1.66755		0.398445	1.06286	0.972598	0.942547
2.9999	0.989656		0.65785	5.43865		0.685906	5.0618		0.124641	0.187844	0.205641	0.108305	0.609898	0.173899		0.482195		1.92616	0.231098	0.188062	3.32894		0.393555	2.48759		1.59644	0.944352	0.423949	0.2404	0.702203			1.6243			0.259449	1.00859		1.30315	1.68094		0.3985	1.06591	0.99245	0.944352
3.1858	1.00465		0.662047			0.686402			0.1251	0.189703	0.20625	0.10835	0.611301	0.175949		0.487852		1.9344	0.232	0.188648	3.4021		0.399906	2.58606		1.6175	0.978688	0.424297	0.241656	0.70695			1.6256			0.2595	1.01195		1.3445	1.7088		0.399953	1.09381	0.99655	0.978688
3.22634	1.01425		0.66325			0.68825			0.126094	0.189953	0.207945	0.10975	0.620648	0.17825		0.49225		1.95	0.2326	0.191797	3.408		0.400797	2.66745		1.67455	0.98125	0.426852	0.24275	0.706953			1.6577			0.259555	1.02105		1.3694	1.71475		0.406801	1.11075	0.998602	0.98125
3.25	1.01635		0.670797			0.706547			0.126305	0.190102	0.210445	0.11	0.623297	0.178602		0.506055		1.99595	0.236352	0.192551	3.4138		0.409	2.693		1.6909	0.982	0.442102	0.245203	0.71635			1.6985			0.259797	1.02475		1.37245	1.77475		0.408109	1.12395	1.00484	0.982
3.28105	1.05184		0.674			0.720648			0.126797	0.190594	0.210453	0.111201	0.62975	0.181891		0.513344		2.0059	0.23725	0.193	3.47844		0.409547	2.8081		1.69305	0.98535	0.443953	0.246188	0.719695			1.7267			0.259805	1.02716		1.40135	1.7811		0.409203	1.1785	1.0061	0.98535
3.39045	1.05691		0.679344			0.723203			0.128547	0.194141	0.210898	0.112398	0.631453	0.183953		0.514047		2.01086	0.238898	0.1935	3.78205		0.410852	2.8543		1.72741	1.02831	0.45325	0.246949	0.724301			1.755			0.262094	1.03245		1.41	1.81755		0.416203	1.20845	1.03365	1.02831
3.4462	1.06766		0.681656			0.727594			0.129305	0.194398	0.211344	0.113102	0.636156	0.18655		0.514297		2.0485	0.239098	0.195352	3.84465		0.41225	2.8943		1.7442	1.1198	0.456109	0.24725	0.734			1.76445			0.2644	1.08535		1.45835	1.8365		0.417449	1.2143	1.04466	1.1198
3.84055	1.08245		0.685844			0.727805			0.129852	0.194801	0.213094	0.11375	0.656047	0.186938		0.5213		2.1202	0.239149	0.197852			0.412445	3.1351		1.77335	1.1412	0.458953	0.248699	0.735148			1.7782			0.266	1.1148		1.50259	1.9315		0.419797	1.2258	1.06286	1.1412
4.73111	1.08759		0.69375			0.739652			0.1305	0.197352	0.214547	0.1144	0.658656	0.189949		0.531602		2.17459	0.244047	0.198203			0.420297	3.2827		1.7891	1.18186	0.461203	0.250352	0.735437			1.87984			0.2665	1.115		1.60384	1.944		0.432	1.23265	1.06765	1.18186
4.8186	1.09791		0.703203			0.752203			0.130906	0.197359	0.214547	0.117297	0.6596	0.1925		0.53275		2.19435	0.244301	0.2025			0.420949	3.529		1.89905	1.1893	0.472094	0.251	0.743297			1.9493			0.26685	1.16095		1.6098	1.96155		0.433602	1.26335	1.09381	1.1893
5.7527	1.10205		0.717701			0.754102			0.132406	0.197406	0.21475	0.1179	0.665656	0.192797		0.537047		2.19715	0.24575	0.20325			0.423547	3.6116		1.92041	1.22795	0.473953	0.25225	0.75075			2.1355			0.266949	1.1617		1.6129	2.008		0.44025	1.26525	1.11305	1.22795
	1.10885		0.723547			0.762297			0.134352	0.197703	0.215602	0.118352	0.667594	0.19325		0.539602		2.23755	0.247203	0.205902			0.426852	3.7088		2.01345	1.234	0.48475	0.253051	0.7604			2.16615			0.27015	1.1678		1.7215	2.0195		0.441094	1.29119	1.12395	1.234
	1.13564		0.726297			0.77035			0.134945	0.197801	0.217	0.118352	0.683199	0.193352		0.548359		2.33725	0.248199	0.206101			0.428063	3.7737		2.05916	1.23616	0.494359	0.254199	0.76115			2.18216			0.27065	1.18109		1.72165	2.0314		0.4463	1.29469	1.17885	1.23616
	1.14944		0.726359			0.781656			0.135344	0.198047	0.21725	0.1195	0.6835	0.196453		0.5516		2.46395	0.250594	0.2062			0.433449	3.8288		2.06145	1.24735	0.495203	0.255098	0.765301			2.2089			0.274203	1.20881		1.72215	2.13225		0.447313	1.30261	1.21345	1.24735
	1.1638		0.727109			0.797797			0.136453	0.198953	0.2187	0.120297	0.699953	0.197649		0.5555		2.80495	0.25125	0.208148			0.437445	4.0805		2.0707	1.26725	0.501906	0.257344	0.783406			2.4192			0.282797	1.21156		1.7802	2.20975		0.449703	1.32505	1.2143	1.26725
	1.21505		0.743398			0.827102			0.136695	0.198953	0.219102	0.120301	0.717453	0.20165		0.56725		2.91215	0.253602	0.208852			0.4525	4.2405		2.18155	1.26725	0.507297	0.2585	0.7845			2.42025			0.282848	1.21625		1.81725	2.28645		0.4545	1.34725	1.22435	1.26725
	1.22385		0.755953			0.832094			0.136949	0.2033	0.219156	0.12125	0.72275	0.202844		0.571594		2.93375	0.253648	0.210844			0.455547	4.4014		2.2717	1.26945	0.507301	0.25915	0.78925			2.6379			0.283148	1.24125		1.84505	2.3101		0.455656	1.3778	1.2278	1.26945
	1.2291		0.78775			0.852344			0.137102	0.203445	0.22115	0.1215	0.72575	0.202953		0.571852		3.07875	0.257852	0.211047			0.457797			2.43886	1.30495	0.509551	0.26375	0.803344			2.85525			0.286445	1.264		1.8698	2.4715		0.456953	1.38284	1.2649	1.30495
	1.2586		0.813797			0.854094			0.138549	0.203859	0.224	0.121551	0.738547	0.203406		0.575699		3.51815	0.259656	0.212047			0.45915			2.4865	1.31614	0.513297	0.263797	0.8125			2.93586			0.290047	1.28131		1.88985	2.5128		0.46725	1.41	1.29119	1.31614
	1.2693		0.825953			0.869445			0.140094	0.205602	0.227859	0.122445	0.73975	0.205		0.577		3.9168	0.26025	0.212844			0.467699			2.489	1.3189	0.514953	0.264148	0.8181			3.83625			0.295199	1.28214		1.91619	2.61725		0.467898	1.42225	1.29469	1.3189
	1.30245		0.85725			0.876898			0.14125	0.207953	0.229453	0.12245	0.743098	0.212297		0.578906		5.27295	0.2651	0.213562			0.47185			2.541	1.33875	0.515	0.26515	0.81985			5.91955			0.295656	1.29286		1.92105	3.27144		0.468848	1.4492	1.32825	1.33875
	1.30665		0.863055			0.8885			0.141602	0.208398	0.230102	0.123398	0.74325	0.214102		0.606			0.2661	0.21375			0.4731			2.55025	1.38585	0.520148	0.266199	0.827699			6.6897			0.296406	1.30045		1.9359	4.31235		0.474844	1.4572	1.34725	1.38585
	1.30935		0.872			0.888945			0.141648	0.2086	0.230852	0.123453	0.748051	0.21445		0.6106			0.267799	0.213805			0.475898			2.6666	1.41481	0.523195	0.2681	0.838562						0.297594	1.3216		1.98445	4.7061		0.4785	1.46045	1.38284	1.41481
	1.3337		0.879805			0.902945			0.142344	0.213352	0.230859	0.123688	0.75075	0.217141		0.611102			0.268797	0.216348			0.478398			2.71331	1.41606	0.529555	0.269949	0.847348						0.29905	1.32394		2.0232	4.7247		0.479453	1.46834	1.41	1.41606
	1.36411		0.908203			0.907406			0.143141	0.215203	0.232547	0.124203	0.754602	0.218047		0.613648			0.27055	0.216701			0.482551			2.71945	1.43045	0.53125	0.271547	0.853805						0.30025	1.3275		2.0329			0.479891	1.51145	1.42045	1.43045
	1.37935		0.914953			0.913695			0.143953	0.216141	0.233203	0.12425	0.755156	0.221		0.613703			0.272906	0.218859			0.484199			2.90825	1.44675	0.534898	0.280148	0.863953						0.303199	1.34356		2.1409			0.479898	1.52981	1.4572	1.44675
	1.3846		0.919102			0.913953			0.144148	0.219844	0.2336	0.12425	0.755699	0.221953		0.616297			0.274297	0.221703			0.488449			3.12855	1.4786	0.536359	0.28225	0.87215						0.305	1.3634		2.14339			0.48475	1.56489	1.46045	1.4786
	1.4215		0.920906			0.9166			0.144453	0.22025	0.23515	0.1266	0.758891	0.224047		0.620352			0.2745	0.222102			0.49475			3.4794	1.5252	0.536398	0.283641	0.884602						0.310648	1.41745		2.36591			0.48925	1.57585	1.46834	1.5252
	1.4277		0.925148			0.925047			0.145801	0.220453	0.236797	0.12735	0.762199	0.2247		0.621797			0.274898	0.223453			0.496953			5.5612	1.5689	0.540047	0.2855	0.886953						0.311344	1.42295		2.41409			0.489398	1.5867	1.49585	1.5689
	1.43555		0.93675			0.934445			0.145859	0.2246	0.2369	0.128047	0.76275	0.225		0.632047			0.279148	0.223797			0.497156				1.58295	0.547641	0.290649	0.890649						0.316344	1.45395		2.69475			0.48975	1.6284	1.5062	1.58295
	1.46815		0.941051			0.957953			0.146047	0.226656	0.238203	0.129547	0.7675	0.225406		0.634391			0.279656	0.225695			0.50235				1.6722	0.559344	0.291551	0.8989						0.316797	1.469		3.0113			0.496699	1.64685	1.5381	1.6722
	1.48025		0.943648			0.960102			0.147805	0.228344	0.24125	0.130055	0.790141	0.227547		0.636203			0.280703	0.225844			0.50575				1.6891	0.561945	0.292547	0.9055						0.321102	1.5692		3.06195			0.505352	1.657	1.56589	1.6891
	1.49525		0.9465			0.961906			0.149703	0.2286	0.243656	0.130148	0.7965	0.228199		0.636359			0.283305	0.226406			0.510148				1.713	0.565891	0.29725	0.947703						0.321949	1.65015		3.0938			0.508602	1.67175	1.56934	1.713
	1.49995		0.956699			0.9643			0.149906	0.231844	0.245203	0.131	0.803602	0.229		0.654109			0.290199	0.226547			0.51975				1.73735	0.57145	0.297297	0.948						0.323805	1.70505		3.22025			0.510453	1.72611	1.6284	1.73735
	1.5168		0.960149			0.9694			0.150547	0.235801	0.245695	0.131699	0.8087	0.2304		0.656148			0.292549	0.231391			0.520555				1.7389	0.578699	0.299141	0.959094						0.324398	1.76586		3.67805			0.511156	1.74175	1.657	1.7389
	1.5366		0.971152			0.974602			0.1512	0.2365	0.24925	0.132555	0.8095	0.232844		0.660703			0.295352	0.23255			0.521109				1.7467	0.58575	0.306109	0.961547						0.328445	1.8555		3.9258			0.512695	1.7547	1.67175	1.7467
	1.58485		1.0031			0.980649			0.151898	0.237699	0.24925	0.13275	0.809547	0.233203		0.662953			0.295602	0.2348			0.522				1.7957	0.616949	0.306402	0.980094						0.3285	1.86464		4.1026			0.5138	1.78125	1.67645	1.7957
	1.61734		1.00536			0.98525			0.152102	0.23775	0.254641	0.133055	0.812051	0.234152		0.663602			0.296	0.2355			0.52625				1.7985	0.631449	0.311301	0.987297						0.331703	1.87735		4.45335			0.520437	1.79364	1.6931	1.7985
	1.62985		1.0175			0.987406			0.152406	0.238297	0.25655	0.133852	0.812852	0.235406		0.667949			0.297301	0.236453			0.527555				1.8265	0.6405	0.315453	0.990051						0.333551	1.94755		5.468			0.52575	1.86275	1.72611	1.8265
	1.6442		1.0228			1.00091			0.153	0.24025	0.2587	0.135602	0.816547	0.23625		0.6787			0.299551	0.23665			0.52775				1.8404	0.642051	0.3206	1.01265						0.334297	2.1228					0.525898	1.86655	1.75415	1.8404
	1.6551		1.02575			1.01675			0.1539	0.240594	0.2628	0.1359	0.817	0.237055		0.685297			0.3019	0.236699			0.532051				1.8582	0.64575	0.321551	1.02245						0.334891	2.33065					0.53095	1.9243	1.83765	1.8582
	1.7411		1.03069			1.02095			0.154953	0.241	0.263406	0.137	0.818562	0.2385		0.694902			0.301953	0.23675			0.534047				1.91715	0.649898	0.322398	1.03425						0.3358	2.33655					0.54535	1.93225	1.8628	1.91715
	1.86235		1.04105			1.03359			0.1555	0.242797	0.264953	0.137199	0.819801	0.239555		0.697547			0.304195	0.236797			0.543047				1.98275	0.653047	0.329094	1.0496						0.336352	2.43145					0.56125	2.07336	1.86655	1.98275
	1.9885		1.04144			1.0709			0.157949	0.245703	0.266649	0.140594	0.821305	0.240594		0.698906			0.30465	0.2385			0.555852				2.08825	0.653906	0.332352	1.06265						0.337051	2.5227					0.561398	2.1496	1.92145	2.08825
	2.0195		1.0439			1.0901			0.158699	0.253344	0.267891	0.141898	0.8283	0.242551		0.705047			0.306891	0.240555			0.559199				2.17825	0.660953	0.333148	1.06685						0.340852	2.73225					0.561899	2.25585	1.93225	2.17825
	2.03281		1.04445			1.09414			0.159148	0.253906	0.269047	0.142047	0.850547	0.244051		0.712398			0.307	0.246156			0.566797				2.2378	0.671398	0.335344	1.09105						0.346851	2.7764					0.562187	2.32525	1.94035	2.2378
	2.19395		1.0496			1.1092			0.16	0.25525	0.272148	0.142406	0.87475	0.24485		0.72			0.307398	0.249			0.56875				2.2664	0.676344	0.33725	1.09134						0.350649	2.82481					0.567797	2.45384	2.07236	2.2664
	2.28195		1.0807			1.11016			0.160844	0.257402	0.273203	0.144203	0.878148	0.245695		0.729549			0.307402	0.251449			0.572453				2.3058	0.676344	0.33925	1.10215						0.356312	3.06525					0.568703	2.53595	2.12225	2.3058
	2.30141		1.09345			1.11981			0.161799	0.257648	0.273602	0.146195	0.880047	0.24825		0.745352			0.309148	0.252398			0.5745				2.33365	0.683551	0.3395	1.1827						0.358594	3.4744					0.570699	2.5448	2.1496	2.33365
	2.31375		1.0984			1.12375			0.161953	0.2592	0.2744	0.148199	0.890699	0.249398		0.746453			0.3095	0.253352			0.575805				2.34744	0.68425	0.3455	1.2128						0.359953	3.6471					0.571805	2.5549	2.25585	2.34744
	2.3231		1.1085			1.12794			0.162602	0.261199	0.276352	0.148352	0.898594	0.2499		0.747656			0.31035	0.253402			0.583898				2.3875	0.6854	0.34905	1.22695						0.364949	3.8423					0.573398	2.594	2.53595	2.3875
	2.6469		1.11465			1.13419			0.162602	0.261398	0.277	0.149	0.903148	0.25065		0.7615			0.312852	0.253844			0.591648				2.38955	0.697141	0.359898	1.2694						0.373898	7.3055					0.578406	2.88591	2.5448	2.38955
	2.6612		1.12725			1.15514			0.1636	0.261688	0.277555	0.149797	0.910402	0.254		0.771297			0.314047	0.256453			0.597648				3.09645	0.706695	0.360402	1.29725						0.375953	8.466					0.58145	3.11375	2.7528	3.09645
	3.03695		1.1455			1.17295			0.1655	0.264297	0.279	0.152398	0.924898	0.25425		0.773852			0.315594	0.260797			0.603055				3.6195	0.722301	0.368898	1.3025						0.378398						0.58225	3.28525	2.88591	3.6195
	3.1009		1.1762			1.179			0.166141	0.267602	0.28075	0.152701	0.942299	0.254641		0.77765			0.315602	0.260851			0.605				3.76905	0.72875	0.3705	1.30505						0.380141						0.582398	3.3335	3.1145	3.76905
	3.33995		1.1937			1.19575			0.16625	0.267602	0.281648	0.152797	0.943	0.255352		0.780699			0.317555	0.264			0.61325				8.54316	0.73625	0.371195	1.32481						0.380703						0.589899	4.03355	3.2119	8.54316
	3.45864		1.2032			1.225			0.166398	0.272656	0.284398	0.153	0.946602	0.257		0.781703			0.317598	0.26815			0.613648					0.745156	0.374312	1.34119						0.381547						0.596797		3.28525
	3.4698		1.22006			1.2616			0.167352	0.27625	0.284648	0.153109	0.96225	0.26045		0.801953			0.320852	0.27075			0.614648					0.76275	0.37725	1.3545						0.381797						0.60205		3.3176
	4.75495		1.23115			1.26265			0.167391	0.27625	0.288148	0.154699	0.973695	0.262449		0.806547			0.323047	0.2719			0.615797					0.766656	0.38025	1.41085						0.382551						0.608102		3.3335
			1.2333			1.26655			0.167398	0.27905	0.291641	0.1572	0.978156	0.26275		0.808551			0.323848	0.27195			0.616					0.781703	0.382906	1.44166						0.38275						0.625547		3.99091
			1.25339			1.2667			0.167602	0.280656	0.291797	0.157203	0.988898	0.263		0.811199			0.324547	0.274301			0.621945					0.790352	0.386399	1.44641						0.385055						0.625648		4.03355
			1.28275			1.3377			0.168453	0.28175	0.292801	0.157898	1.05265	0.26525		0.813094			0.32785	0.274844			0.623102					0.7911	0.38725	1.46305						0.386152						0.62705
			1.2888			1.34395			0.16875	0.29015	0.294047	0.158805	1.0587	0.273		0.814051			0.3283	0.275453			0.634148					0.7921	0.38775	1.4793						0.393402						0.636906
			1.29495			1.43834			0.170148	0.293148	0.294656	0.1589	1.06569	0.274199		0.820898			0.33125	0.278102			0.636445					0.7939	0.388149	1.58365						0.401551						0.645844
			1.3358			1.4386			0.170398	0.294102	0.29475	0.159203	1.0787	0.2745		0.824844			0.334547	0.278203			0.640391					0.797703	0.390094	1.60015						0.401891						0.654951
			1.33635			1.4444			0.171352	0.2956	0.295055	0.160148	1.07955	0.274953		0.825594			0.33675	0.280797			0.641602					0.802406	0.391453	1.61094						0.403094						0.65725
			1.34075			1.44616			0.173801	0.296812	0.296203	0.160648	1.10285	0.278594		0.8281			0.337844	0.2884			0.653					0.806098	0.393047	1.64794						0.407						0.668148
			1.3728			1.455			0.175	0.298094	0.29625	0.160852	1.12006	0.279344		0.832602			0.339797	0.289301			0.665703					0.8265	0.3935	1.69985						0.407051						0.669453
			1.38995			1.45959			0.1755	0.300609	0.29725	0.162299	1.12565	0.283406		0.840699			0.34275	0.290563			0.674398					0.829	0.3945	1.7007						0.408148						0.672703
			1.40295			1.49306			0.17625	0.302203	0.300344	0.163305	1.13745	0.284109		0.843453			0.3455	0.291641			0.67575					0.8295	0.397898	1.76881						0.40965						0.672945
			1.49766			1.4983			0.177102	0.302359	0.301898	0.16445	1.16045	0.284547		0.84875			0.345898	0.292			0.678898					0.836102	0.401906	1.813						0.414148						0.675937
			1.54805			1.5199			0.177453	0.303047	0.3045	0.164602	1.1933	0.284555		0.849398			0.346391	0.2965			0.681195					0.839906	0.402953	1.8558						0.414297						0.68355
			1.56755			1.54575			0.177602	0.306148	0.305391	0.1649	1.19455	0.286445		0.857656			0.347055	0.29725			0.697195					0.860148	0.408906	1.91345						0.416594						0.715953
			1.56785			1.62836			0.177906	0.307047	0.309109	0.166	1.2092	0.286449		0.862453			0.347701	0.29725			0.70115					0.877352	0.409687	1.93465						0.420359						0.719301
			1.62484			1.67245			0.178547	0.308344	0.309547	0.166852	1.21065	0.2885		0.863797			0.348313	0.298797			0.703453					0.8804	0.410102	1.9907						0.420453						0.728305
			1.63405			1.75519			0.18025	0.319848	0.31205	0.16735	1.2185	0.292		0.8707			0.34925	0.30225			0.7085					0.894703	0.417297	2.0132						0.422203						0.728344
			1.6503			1.75665			0.180301	0.320203	0.314445	0.167445	1.2576	0.29325		0.879844			0.35175	0.305641			0.713801					0.898852	0.418648	2.03985						0.427148						0.7325
			1.68945			1.8401			0.18085	0.320703	0.319297	0.168906	1.2619	0.293656		0.884648			0.354852	0.306703			0.715703					0.916051	0.41975	2.06385						0.42925						0.738555
			1.7159			1.87941			0.181	0.3215	0.319648	0.169797	1.28559	0.295156		0.888398			0.355648	0.308051			0.732313					0.918848	0.421359	2.10535						0.4296						0.745047
			1.7816			1.8955			0.1815	0.32325	0.320297	0.170797	1.2906	0.297699		0.9135			0.358898	0.308301			0.744699					0.94075	0.425199	2.18845						0.430148						0.745199
			1.8199			1.8979			0.18185	0.32625	0.33285	0.17125	1.29885	0.298297		0.923			0.360051	0.311703			0.751102					0.950047	0.425406	2.22185						0.43375						0.754648
			1.8451			1.91619			0.182547	0.327898	0.333602	0.173352	1.33765	0.299898		0.951391			0.361352	0.316453			0.755					0.9534	0.427352	2.2295						0.438301						0.755051
			1.84855			1.92675			0.183297	0.330406	0.335898	0.173805	1.34284	0.300047		0.963203			0.362953	0.320047			0.763453					0.9735	0.428344	2.48886						0.440203						0.781203
			1.89465			1.92955			0.183398	0.3305	0.343801	0.17655	1.3491	0.300949		0.963352			0.363656	0.320195			0.773047					0.974594	0.435703	2.617						0.44095						0.784852
			1.9148			1.9536			0.18375	0.330703	0.346402	0.177555	1.37459	0.3054		0.965797			0.363703	0.320297			0.777398					0.97825	0.4361	3.35095						0.443201						0.785797
			1.969			1.9888			0.183945	0.331203	0.3505	0.181148	1.39231	0.309451		0.968301			0.365648	0.320799			0.77975					1.00615	0.441801	3.35465						0.443449						0.788359
			2.05334			2.08395			0.18425	0.332047	0.35125	0.182297	1.4257	0.310359		0.973801			0.369906	0.32175			0.780563					1.0368	0.451953	3.52075						0.444551						0.788906
			2.17955			2.11355			0.18425	0.334	0.353047	0.185	1.44136	0.312451		0.973801			0.370047	0.322852			0.788148					1.0426	0.45225	3.54205						0.452953						0.81725
			2.25145			2.16244			0.184312	0.336102	0.354602	0.185797	1.51095	0.313297		0.984398			0.3715	0.325305			0.800055					1.047	0.453148	4.3923						0.455391						0.8284
			2.30615			2.3672			0.185859	0.336891	0.35825	0.18625	1.609	0.318703		0.99665			0.371695	0.325352			0.801203					1.05045	0.457297							0.4575						0.835547
			2.3794			2.4474			0.1861	0.337902	0.360703	0.188	1.7532	0.3199		1.01545			0.37365	0.327391			0.803398					1.0569	0.460805							0.45825						0.858703
			2.41195			2.66855			0.18825	0.338601	0.363602	0.1889	1.79745	0.3205		1.01945			0.376906	0.329801			0.806594					1.07565	0.46135							0.459352						0.8645
			2.761			2.71111			0.1885	0.341398	0.3681	0.189156	1.81956	0.321398		1.02615			0.377051	0.3305			0.829898					1.08745	0.4615							0.460402						0.866453
			2.9111			3.1579			0.1887	0.341594	0.373797	0.191648	1.9298	0.325549		1.0319			0.378402	0.33075			0.83875					1.09159	0.467453							0.468703						0.880203
			3.0003			3.47455			0.189701	0.342609	0.376195	0.1935	1.99145	0.3265		1.04219			0.3845	0.331703			0.842398					1.1332	0.47375							0.474098						0.895453
			3.40165			3.82495			0.189797	0.343449	0.378547	0.193898	2.04541	0.32915		1.04265			0.3865	0.33225			0.846805					1.1337	0.474102							0.478047						0.908852
			3.77635						0.1904	0.344891	0.379801	0.195094	2.0513	0.32975		1.04794			0.388203	0.333852			0.848047					1.15635	0.48255							0.480594						0.909801
			3.8349						0.191047	0.345906	0.381094	0.196301	2.05486	0.331297		1.0581			0.38825	0.334055			0.86075					1.1625	0.484598							0.489297						0.916148
									0.1914	0.348203	0.38275	0.19635	2.14655	0.332051		1.06075			0.388602	0.336449			0.866352					1.1717	0.488906							0.490703						0.916953
									0.191949	0.352547	0.3841	0.196703	2.21234	0.332055		1.07066			0.393297	0.337805			0.868805					1.1928	0.49165							0.497648						0.927547
									0.193148	0.354695	0.386297	0.197453	2.225	0.332551		1.0886			0.401898	0.33825			0.892					1.23245	0.49275							0.504852						0.9295
									0.193406	0.356301	0.387453	0.197648	2.2874	0.337148		1.0944			0.4041	0.339805			0.893203					1.23695	0.511							0.506101						0.955648
									0.194949	0.364348	0.389297	0.199391	2.31114	0.337953		1.11255			0.405602	0.340047			0.922301					1.26656	0.511							0.506109						0.956699
									0.19525	0.368641	0.39315	0.199852	2.64885	0.340949		1.1398			0.407641	0.341102			0.928602					1.27135	0.522602							0.508406						0.959797
									0.195641	0.369445	0.39325	0.2001	2.65535	0.346547		1.1546			0.40775	0.341949			0.93025					1.2964	0.524703							0.510563						0.960594
									0.196297	0.370648	0.405898	0.200797	2.84194	0.348898		1.19645			0.408648	0.3435			0.932195					1.3104	0.525148							0.511203						0.962797
									0.196898	0.373953	0.421547	0.201047	3.1374	0.353402		1.22695			0.409949	0.343602			0.950898					1.3122	0.529563							0.51125						0.964453
									0.197352	0.376	0.426156	0.202398	6.46484	0.35475		1.241			0.409953	0.34525			0.956352					1.31309	0.530352							0.51775						0.976297
									0.198047	0.379398	0.428453	0.2051		0.358047		1.2558			0.412398	0.3458			0.980801					1.3298	0.530953							0.520398						0.979953
									0.198348	0.386301	0.435	0.205453		0.358699		1.2646			0.41425	0.34625			0.981953					1.3382	0.531305							0.522148						0.990594
									0.1984	0.390109	0.442102	0.210051		0.36075		1.2781			0.4143	0.346445			0.984398					1.3546	0.5346							0.522449						0.996141
									0.200094	0.390703	0.444453	0.21185		0.362141		1.2846			0.41645	0.349555			0.988352					1.37445	0.53565							0.535344						1.01511
									0.201797	0.3925	0.45075	0.212		0.364555		1.31035			0.417102	0.350297			1.00245					1.4138	0.539141							0.544188						1.0176
									0.2025	0.392797	0.45075	0.21235		0.36925		1.35666			0.419094	0.353047			1.0213					1.4363	0.55025							0.54475						1.0529
									0.20285	0.392906	0.453203	0.212953		0.370437		1.4023			0.42675	0.3593			1.02641					1.45059	0.550648							0.54475						1.05705
									0.202898	0.394313	0.454047	0.214109		0.375		1.44585			0.42815	0.36			1.0487					1.48865	0.55325							0.555301						1.06075
									0.203305	0.397898	0.456594	0.214301		0.375703		1.478			0.429199	0.364301			1.0887					1.4903	0.553297							0.565398						1.0701
									0.203391	0.398844	0.46025	0.215449		0.376797		1.48695			0.429352	0.368297			1.0997					1.49645	0.556051							0.56575						1.08891
									0.20345	0.402	0.46075	0.21775		0.37825		1.55875			0.43675	0.369301			1.1039					1.5986	0.557							0.57925						1.1003
									0.203703	0.402797	0.460906	0.2185		0.378551		1.60045			0.442102	0.369648			1.11115					1.70445	0.56725							0.579703						1.13405
									0.207953	0.40435	0.470203	0.219555		0.381953		1.62645			0.44315	0.370203			1.12295					1.80035	0.5695							0.5805						1.14405
									0.208453	0.405094	0.471	0.222891		0.383656		1.68505			0.4435	0.372844			1.1237					1.8013	0.572203							0.583406						1.17225
									0.209047	0.40725	0.479453	0.223203		0.38395		1.72215			0.445141	0.378949			1.13169					1.81305	0.575953							0.585898						1.2311
									0.210602	0.409098	0.479563	0.223844		0.38525		1.7348			0.445449	0.387695			1.14025					1.82695	0.576141							0.60075						1.26616
									0.210844	0.412203	0.480547	0.224201		0.391848		1.77985			0.451199	0.388			1.1623					1.85365	0.577098							0.603547						1.26705
									0.2113	0.41475	0.483852	0.224398		0.392951		1.8131			0.45565	0.388156			1.23414					1.9267	0.577801							0.616801						1.2917
									0.211406	0.41525	0.4849	0.225648		0.397703		1.84886			0.456148	0.390203			1.23945					1.9511	0.583195							0.619437						1.29305
									0.2115	0.42105	0.491656	0.23025		0.399898		1.86884			0.4573	0.390641			1.24365					2.00025	0.584348							0.62025						1.29905
									0.2125	0.423953	0.492852	0.231201		0.401101		1.95516			0.458109	0.394703			1.26225					2.01045	0.590951							0.623297						1.32195
									0.213051	0.42455	0.501297	0.232949		0.406953		2.15285			0.464602	0.394949			1.28405					2.0116	0.5976							0.62425						1.3552
									0.216148	0.4306	0.50325	0.23395		0.412102		2.18645			0.467201	0.396594			1.29385					2.11595	0.601453							0.629898						1.3687
									0.217398	0.433648	0.50465	0.234148		0.412203		2.3404			0.4685	0.397352			1.30285					2.15541	0.603398							0.638344						1.3739
									0.217906	0.436	0.506102	0.235555		0.41225		2.38194			0.472453	0.398453			1.3335					2.18775	0.607695							0.640449						1.3762
									0.21875	0.439	0.514301	0.236047		0.413445		2.5266			0.472602	0.405301			1.3473					2.23906	0.612797							0.644953						1.46466
									0.219352	0.44725	0.521801	0.237055		0.414062		2.63331			0.480348	0.405305			1.34985					2.52645	0.61485							0.651199						1.46825
									0.21945	0.453648	0.524453	0.2374		0.414805		2.7203			0.482801	0.406438			1.4093					2.5491	0.6179							0.656648						1.55809
									0.2201	0.466156	0.525141	0.24025		0.418203		2.98705			0.483555	0.406844			1.4468					3.3985	0.627703							0.663449						1.6392
									0.222898	0.466344	0.527149	0.24035		0.420902					0.486102	0.41195			1.4762					4.2808	0.629551							0.673301						1.6506
									0.222953	0.4691	0.530949	0.2405		0.422949					0.490359	0.413102			1.4918						0.630547							0.67775						1.7063
									0.224406	0.472051	0.537094	0.240551		0.4245					0.4908	0.413352			1.49795						0.634							0.679547						1.72905
									0.2245	0.472203	0.539703	0.241		0.427203					0.497555	0.419594			1.5079						0.634949							0.680156						1.74825
									0.227	0.473953	0.542102	0.241102		0.428					0.505598	0.42			1.51045						0.641348							0.68785						2.00785
									0.227859	0.474141	0.542551	0.242199		0.438199					0.509152	0.421906			1.64969						0.642703							0.688852						2.04445
									0.228305	0.490297	0.545047	0.24225		0.4394					0.50975	0.426891			1.686						0.644602							0.689359						2.1774
									0.2285	0.491555	0.5455	0.242297		0.439695					0.514297	0.428102			1.7465						0.64835							0.695949						2.2032
									0.2285	0.49245	0.55325	0.243844		0.441094					0.514299	0.433551			1.751						0.649805							0.7128						2.262
									0.228551	0.494648	0.554844	0.2445		0.445352					0.519352	0.439203			1.9048						0.659094							0.72125						2.34584
									0.22885	0.495301	0.562641	0.244609		0.450953					0.526953	0.448797			2.04169						0.663453							0.733951						2.43825
									0.2295	0.496098	0.570047	0.2454		0.45525					0.52725	0.454449			2.219						0.66875							0.74175						2.4421
									0.230898	0.496297	0.5744	0.246148		0.456898					0.52785	0.4555			2.31365						0.679							0.743352						2.63355
									0.231352	0.498352	0.574805	0.24775		0.461953					0.528348	0.456699			2.51036						0.686594							0.746398						2.8666
									0.2315	0.509703	0.575797	0.247898		0.471656					0.541898	0.456852			2.67						0.700203							0.747						2.99785
									0.231547	0.517301	0.576141	0.248406		0.47275					0.550547	0.462156			2.6864						0.7059							0.75475						2.99841
									0.232844	0.5305	0.584141	0.248453		0.480051					0.55175	0.464898			2.89825						0.720648							0.760799
									0.232945	0.535141	0.587047	0.251148		0.49035					0.554148	0.46725			3.0428						0.721852							0.762953
									0.234398	0.5396	0.587203	0.25125		0.4985					0.558102	0.469402			3.1945						0.724859							0.767102
									0.237609	0.54	0.587609	0.251352		0.499547					0.566801	0.471047									0.727852							0.768703
									0.239359	0.544063	0.590063	0.25175		0.501148					0.568801	0.47745									0.728801							0.770551
									0.24	0.544609	0.591148	0.252801		0.501648					0.584656	0.489641									0.729305							0.771563
									0.247062	0.545953	0.592848	0.253102		0.50625					0.585594	0.49025									0.736398							0.7776
									0.247195	0.5464	0.60225	0.25375		0.508953					0.587351	0.491953									0.740055							0.78
									0.248102	0.551055	0.60665	0.254398		0.51225					0.597398	0.492148									0.743398							0.79565
									0.24925	0.561953	0.608203	0.255797		0.513					0.61425	0.500602									0.7685							0.802344
									0.2495	0.5771	0.6115	0.256101		0.517648					0.621188	0.502453									0.7685							0.805445
									0.250305	0.59175	0.612	0.25625		0.51975					0.621648	0.515844									0.769							0.809602
									0.25075	0.593047	0.615301	0.2564		0.523101					0.622699	0.51985									0.77415							0.810156
									0.2515	0.593055	0.6235	0.259141		0.527953					0.627703	0.524797									0.777148							0.81865
									0.25175	0.594047	0.634703	0.25925		0.544102					0.648398	0.527699									0.781898							0.821102
									0.251949	0.59725	0.639	0.262945		0.54975					0.6565	0.5305									0.790055							0.83975
									0.252449	0.597801	0.641051	0.263344		0.554055					0.658648	0.53125									0.811102							0.846359
									0.25325	0.599699	0.646547	0.265094		0.557547					0.6609	0.531899									0.812297							0.848652
									0.254141	0.600301	0.655102	0.2704		0.568352					0.668555	0.53425									0.821609							0.853852
									0.255094	0.608391	0.656	0.272898		0.570102					0.668703	0.538156									0.82535							0.856148
									0.257195	0.622195	0.657	0.273352		0.58175					0.6711	0.544797									0.834602							0.880852
									0.257203	0.625359	0.65725	0.2735		0.584305					0.683898	0.54775									0.852797							0.892406
									0.25775	0.636852	0.657398	0.278094		0.5875					0.6855	0.554398									0.866898							0.892949
									0.260844	0.648852	0.6582	0.278203		0.589656					0.696352	0.554609									0.894047							0.903799
									0.260852	0.649902	0.661102	0.278953		0.59085					0.703	0.556656									0.895352							0.908148
									0.264047	0.65345	0.663898	0.281945		0.591547					0.707602	0.559949									0.896297							0.909453
									0.264602	0.655652	0.66775	0.28775		0.600652					0.70925	0.560453									0.907656							0.919203
									0.265547	0.660848	0.6785	0.290051		0.603102					0.715051	0.5605									0.92225							0.93705
									0.266062	0.662656	0.688102	0.290102		0.60425					0.71955	0.564									0.932047							0.97125
									0.266598	0.670453	0.702406	0.291051		0.60675					0.725102	0.569598									0.932551							0.989699
									0.267797	0.683555	0.704602	0.293		0.60775					0.727898	0.571203									0.936609							1.0054
									0.268695	0.688402	0.70485	0.294047		0.613852					0.727953	0.573453									0.941641							1.00805
									0.269953	0.69525	0.713449	0.29485		0.616297					0.728852	0.583195									0.94775							1.0173
									0.27175	0.695953	0.718949	0.295		0.619055					0.731805	0.584101									0.960301							1.03065
									0.274109	0.710945	0.734051	0.295953		0.640449					0.743898	0.585									0.966445							1.03445
									0.274945	0.717602	0.742102	0.298055		0.646					0.7445	0.600609									0.968648							1.04625
									0.276148	0.72425	0.755	0.29825		0.651109					0.74875	0.602203									0.984406							1.06615
									0.2775	0.724453	0.767047	0.302102		0.651797					0.752949	0.61515									0.9876							1.07335
									0.277953	0.726801	0.76925	0.304203		0.65745					0.756398	0.615797									0.993398							1.10175
									0.278156	0.730453	0.770203	0.305055		0.6731					0.762945	0.623453									0.99825							1.1092
									0.281	0.739203	0.770602	0.30675		0.673652					0.763449	0.624359									1.03605							1.14735
									0.283453	0.743047	0.771344	0.307148		0.678199					0.763953	0.631									1.03884							1.1578
									0.28455	0.752109	0.774898	0.308398		0.678201					0.76725	0.632305									1.07486							1.1835
									0.290602	0.759	0.784699	0.308695		0.6838					0.76995	0.638648									1.0758							1.21795
									0.292656	0.7595	0.804852	0.309805		0.690648					0.772699	0.647945									1.0921							1.22325
									0.293703	0.76775	0.815102	0.310898		0.692898					0.777156	0.650695									1.1409							1.2279
									0.29515	0.770551	0.816953	0.313		0.695906					0.787352	0.650949									1.14455							1.37355
									0.29725	0.7755	0.8191	0.315359		0.7051					0.7905	0.661949									1.14875							1.39835
									0.300949	0.780051	0.819406	0.315688		0.71405					0.79775	0.662156									1.16541							1.40585
									0.301898	0.787547	0.830055	0.317352		0.714398					0.80325	0.665									1.199							1.42405
									0.302609	0.7966	0.83225	0.317402		0.714551					0.805094	0.665649									1.19965							1.4282
									0.304937	0.800687	0.833398	0.319109		0.715406					0.809055	0.665906									1.22265							1.4323
									0.305648	0.803547	0.841352	0.321398		0.72075					0.827551	0.674047									1.2284							1.53975
									0.30775	0.8148	0.852609	0.322906		0.723547					0.828398	0.676945									1.2489							1.54256
									0.31085	0.817852	0.857094	0.322949		0.727344					0.82975	0.67715									1.25595							1.63725
									0.311402	0.82475	0.864953	0.325152		0.7325					0.832949	0.688898									1.3103							1.82715
									0.313051	0.836402	0.904453	0.3253		0.736297					0.83465	0.69115									1.33706							1.89015
									0.314406	0.856602	0.906156	0.327051		0.737					0.835844	0.69525									1.3548							1.9023
									0.3155	0.867652	0.913051	0.3284		0.738602					0.839656	0.696797									1.3758							1.91175
									0.321047	0.877199	0.922	0.329602		0.740594					0.847648	0.709898									1.39555							2.01391
									0.322547	0.877648	0.92925	0.331		0.747906					0.8615	0.712898									1.4931							2.0796
									0.323102	0.903351	0.938453	0.331148		0.756148					0.887352	0.713547									1.49569							2.11755
									0.324094	0.943648	0.939	0.331547		0.768953					0.906906	0.716852									1.5005							2.15625
									0.325102	0.950152	0.940602	0.334047		0.7795					0.922203	0.7357									1.50434							2.17834
									0.331047	0.950656	0.944398	0.336		0.78375					0.925906	0.738609									1.6096							2.3524
									0.33175	0.9635	0.945	0.336656		0.788398					0.9377	0.739352									1.67065							2.43305
									0.332297	0.967141	0.9465	0.337703		0.794312					0.943648	0.758951									1.6735							2.64956
									0.332906	0.968148	0.95025	0.340547		0.801203					0.95145	0.7614									1.71075							3.1095
									0.335547	0.9805	0.951453	0.341		0.803344					0.9545	0.774051									1.72755
									0.336195	0.991547	0.959602	0.343		0.811555					0.96815	0.81505									1.76205
									0.336953	0.999648	0.971703	0.3466		0.840449					0.9695	0.819699									1.89635
									0.338898	1.00725	1.00175	0.348344		0.85225					0.978844	0.825859									1.93155
									0.338953	1.02175	1.0085	0.34875		0.853703					0.994	0.82795									1.93375
									0.340797	1.02325	1.0133	0.349953		0.860297					1.00084	0.839047									1.99491
									0.343203	1.0472	1.0208	0.351652		0.86385					1.01175	0.851148									2.0111
									0.345602	1.05644	1.04495	0.352609		0.873649					1.01734	0.859297									2.14765
									0.345906	1.0595	1.0493	0.352695		0.876148					1.0705	0.863094									2.8583
									0.346797	1.07475	1.0505	0.357187		0.877148					1.08835	0.86425									3.13845
									0.348555	1.10385	1.0578	0.358797		0.909152					1.09031	0.872055
									0.352398	1.10775	1.06316	0.360859		0.916348					1.0987	0.879102
									0.352602	1.128	1.06915	0.361203		0.917648					1.1195	0.882047
									0.3538	1.16305	1.0744	0.36175		0.930547					1.1424	0.884398
									0.354187	1.16386	1.1147	0.367852		0.941797					1.17761	0.888594
									0.3565	1.17205	1.1171	0.368453		0.951051					1.1833	0.908703
									0.358445	1.1915	1.13105	0.3697		0.9605					1.18415	0.910195
									0.358602	1.19175	1.14406	0.374703		0.965844					1.18855	0.924906
									0.36	1.224	1.1449	0.376563		0.971449					1.24784	0.928801
									0.3605	1.2304	1.14745	0.377648		0.978352					1.27	0.928953
									0.362852	1.23744	1.15561	0.378812		0.989195					1.272	0.937199
									0.3645	1.255	1.15665	0.378852		1.001					1.2761	0.938297
									0.364648	1.26291	1.1691	0.383148		1.0018					1.33495	0.94385
									0.3735	1.2763	1.17905	0.388601		1.06716					1.37556	0.9605
									0.379648	1.32065	1.1903	0.389297		1.079					1.3806	0.960844
									0.379801	1.33725	1.20245	0.389594		1.0846					1.42045	0.962898
									0.3835	1.34285	1.226	0.40275		1.0939					1.50675	0.965301
									0.387352	1.3497	1.24795	0.407805		1.10935					1.55441	0.967656
									0.389602	1.3521	1.2485	0.409		1.12785					1.56525	0.9907
									0.391391	1.37565	1.26625	0.409703		1.14361					1.6593	0.991703
									0.392953	1.4414	1.2677	0.40975		1.1825					1.84116	1.0146
									0.397906	1.53455	1.3431	0.418352		1.20089					1.99925	1.01964
									0.404203	1.6302	1.3538	0.42435		1.22786					2.04515	1.05365
									0.40475	1.64834	1.39745	0.424699		1.23355					2.20336	1.0727
									0.407852	1.7234	1.40145	0.428391		1.28545					2.23289	1.0728
									0.410687	1.82145	1.4771	0.4342		1.3025					2.34175	1.0797
									0.410805	1.97995	1.58225	0.436953		1.3435					2.9478	1.08795
									0.41225	1.9804	1.7014	0.43855		1.3593						1.1049
									0.41275	1.98335	1.70585	0.439195		1.36991						1.15741
									0.413797	2.16205	1.7355	0.441602		1.3995						1.15841
									0.415098	2.3738	1.77465	0.442199		1.42561						1.1735
									0.417699	2.5124	1.8178	0.451453		1.4323						1.18069
									0.418047	3.4096	2.1306	0.454299		1.455						1.2207
									0.418047	3.7486		0.455203		1.47475						1.26845
									0.420352			0.4591		1.5385						1.322
									0.420602			0.46145		1.54359						1.32375
									0.42425			0.462047		1.54785						1.36611
									0.425195			0.4666		1.55695						1.39744
									0.425453			0.470203		1.5716						1.4054
									0.430203			0.470602		1.613						1.4206
									0.430391			0.47345		1.73185						1.4807
									0.431297			0.4775		1.7635						1.48766
									0.433			0.4825		1.80989						1.49634
									0.433102			0.491555		1.92835						1.5316
									0.433152			0.494898		2.01234						1.5777
									0.433156			0.49875		2.07595						1.59935
									0.43325			0.50135		2.08945						1.5998
									0.435			0.504188		2.761						1.8613
									0.43625			0.504453								1.8854
									0.436453			0.5111								1.9809
									0.437648			0.520598								2.0055
									0.438602			0.520648								2.02785
									0.4395			0.521148								2.04125
									0.444953			0.522602
									0.445398			0.52835
									0.450297			0.531047
									0.45235			0.53875
									0.452453			0.538898
									0.455703			0.545
									0.456551			0.545797
									0.461203			0.557187
									0.463098			0.5626
									0.46375			0.5735
									0.465098			0.587699
									0.468			0.598699
									0.470656			0.611195
									0.477563			0.615906
									0.480297			0.620898
									0.4813			0.621844
									0.482203			0.64265
									0.4845			0.64375
									0.493953			0.669699
									0.498398			0.676203
									0.504047			0.6797
									0.506344			0.688852
									0.50715			0.693102
									0.507852			0.695445
									0.508898			0.70325
									0.510051			0.711699
									0.510199			0.741398
									0.510602			0.748
									0.51255			0.757047
									0.513602			0.77875
									0.524445			0.786148
									0.5253			0.787656
									0.533602			0.791813
									0.537047			0.796297
									0.5395			0.812199
									0.541551			0.817297
									0.542156			0.829703
									0.54875			0.835098
									0.5525			0.844898
									0.557555			0.847301
									0.559			0.86
									0.560547			0.862187
									0.56985			0.872313
									0.571203			0.874656
									0.57365			0.892047
									0.575141			0.911695
									0.5805			0.926797
									0.58975			0.956141
									0.591598			0.968297
									0.591906			0.97685
									0.593898			0.9799
									0.597453			1.0021
									0.599102			1.06491
									0.603			1.0922
									0.609348			1.1215
									0.621352			1.1342
									0.628898			1.135
									0.634			1.1514
									0.644203			1.18915
									0.652195			1.19465
									0.6545			1.2023
									0.660555			1.207
									0.665203			1.2178
									0.66965			1.2315
									0.673344			1.2485
									0.6745			1.2554
									0.676953			1.2624
									0.678398			1.2807
									0.681391			1.328
									0.686602			1.5756
									0.688805			1.5762
									0.703301			1.60181
									0.7065			1.64235
									0.706844			1.69731
									0.706953			1.7278
									0.709344			1.72941
									0.712398			1.8624
									0.713699			1.87755
									0.726602			1.94975
									0.72775			2.23359
									0.740797			2.40925
									0.745305			2.47175
									0.7503			2.54605
									0.752602			2.8475
									0.753352			3.1641
									0.759			3.357
									0.76125
									0.769
									0.776648
									0.782949
									0.79175
									0.795899
									0.80135
									0.825801
									0.8335
									0.841609
									0.84575
									0.846
									0.85835
									0.8595
									0.862797
									0.869156
									0.877297
									0.889352
									0.91775
									0.922562
									0.931852
									0.938451
									0.940199
									0.982453
									0.988898
									0.99725
									0.997641
									1.00765
									1.01585
									1.0349
									1.05741
									1.09785
									1.11
									1.1484
									1.1623
									1.16625
									1.19855
									1.25725
									1.2896
									1.2976
									1.3547
									1.3574
									1.5115
									1.51255
									1.52715
									1.725

## Sheet: AMPAR-eEPSCs-Fig.2F
I-O curves for AMPAR-mediated eEPSCs
	Amplitude
	Cyld+/+
Stimulus intensity (mA)	1	2	3	4	5	6	7	8	9	10	11	12	13	14	15	16	17	18	19	20	21	22	23	24	25	26	27	28	29	30	31	32	33	34	35	36	37	38	39	40	41	42	43
0.05	12.8174	14.6484	14.6484	23.8037	47.6074	9.35873	8.34148	5.90006	6.71387	7.83284	6.10352	7.83284	7.93457	5.69662	5.28971	9.15527	6.30696	13.6312	9.35873	7.93457	6.71387		11.5967	7.93457	27.4658	31.7383	6.10352	18.8192	20.3451			21.8709	35.8073	13.4277	9.15527	198.161	61.5438	15.2588	20.1416	139.16	18.9209	27.4658	7.93457
0.1	62.2559	32.959	80.5664	68.3594	66.5283	15.6657	11.8001	7.12077	21.1589	12.8174	7.73112	12.8174	11.8001	5.90006	6.40869	-7.93457	8.54492	19.5312	43.9453	26.8555	18.3105	37.8418	45.7764	8.54492	411.987	275.879	32.959	130.819	23.8037			33.5693	264.689	25.2279	22.1761	246.989	99.2839	45.5729	29.0934	363.159	67.1387	51.2695	21.3623
0.15	93.3838	100.098	275.269	119.629	106.812	23.3968	22.1761	17.0898	159.607	42.1143	9.96908	42.1143	14.2415	23.3968	9.46045	36.0107	15.2588	72.0215	165.202	15.2588	54.9316		104.37	29.2969	701.294	590.82	198.364	179.85	35.4004			52.8971	310.669	194.6	41.5039	380.554	177.511	93.9941	25.4313	396.728	70.1904	117.188	21.3623
0.2	138.55	230.103	460.815	178.223	131.836	27.2624	42.928	32.3486	140.381	192.464	22.583	192.464	11.8001	13.6312	7.32422	51.6764	49.235	113.831	246.582	27.4658	98.8769	74.4629	144.043	27.4658	800.171	676.88	393.677	254.415	51.7782	97.6562	73.6491	119.222	399.17	258.789	100.505	556.844	272.827	91.9596	22.9899	473.633	135.498	231.934	37.2315
0.25	147.705	253.296	496.216	382.08	242.92	43.9453	81.5837	99.0804	247.803	308.228	33.7728	205.078	15.6657	46.9971	9.76562	65.3076	62.9679	104.574	313.721	44.5557	90.332		186.157	92.7734	864.258	783.691	509.644	317.383	84.7371	99.8942	118.205	113.525	429.688	430.094	95.7235	702.006	261.027	198.364	117.798	648.804	108.032	356.445	16.4795
0.3	222.778	292.969	511.475	490.723	338.135	40.2832	180.257	114.543	265.096	319.01	80.7699	308.228	18.4123	44.1488	14.2415	82.194	83.2113	214.844	466.716	67.1387	197.144	129.394	225.83	130.615			695.801	392.354	71.818	147.502	227.559	142.415	621.541	739.848	138.957	780.335	266.215	201.619	105.998	2167.97	146.484	409.546	50.0488
0.35	250.854	347.29	689.697	538.33	433.35	52.0833	239.359	128.174	351.766	357.157	111.694	319.01	32.8573	76.2939	36.6211	118.612	114.136	258.077	528.971	83.0078	206.299		262.451	101.929				339.864	90.9424	153.096	206.095	168.762	685.628	783.59	138.855	852.356			235.799	1961.06	181.274	663.452	62.8662
0.4	324.097	401.611	742.188	670.166	493.774	54.7282	235.087	117.391	409.851	412.293	101.522	357.157	54.1178	132.039	41.3005	130.107	97.0459	276.896	593.262	212.402	265.503	151.977	943.604	123.901				445.048	149.028	183.309	278.32	245.361	726.115	1092.22	167.643	859.477			215.658	1804.2	955.811	702.515	95.2148
	Cyld-/-
Stimulus intensity (mA)	1	2	3	4	5	6	7	8	9	10	11	12	13	14	15	16	17	18	19	20	21	22	23	24	25	26	27	28	29	30	31	32	33	34	35	36	37	38	39	40	41	42	43	44	45	46	47	48	49
0.05	18.3105	14.0381	14.0381	9.76562	10.9863	5.49317	6.30696	5.28971	6.71387	7.42594	4.06901	7.52767	-6.10352	6.51042	8.13802	5.49316	11.5967	9.35872	6.51042	6.51042	7.32422	6.30696	5.28971	30.3141	7.32422	6.30696	5.28971	30.3141	66.5283	7.32422	53.1006	6.71387	0	39.0625	34.1797	12.8174	7.32422	7.32422	34.1797	26.8555		7.93457	0	7.32422	5.08627	9.35872	6.10352	7.32422	18.9209
0.1	12.207	11.5967	22.583	55.542	12.8174	36.4176	7.52767	4.88281	7.93457	5.69661	46.1833	13.8346	-7.12077	6.30696	17.7002	4.88281	24.2106	17.0898	7.42594	4.06901	6.51042	16.4795	5.08626	5.69662	6.51042	16.4795	5.08626	5.69662	270.386	52.4902	117.188	18.9209	0	67.1387	192.261	17.7002	13.4277	8.54492	18.3105	77.6367	17.7002	7.93457	0	9.76562	9.56216	10.7829	10.9863	22.583	55.542
0.15	16.4795	10.9863	43.335	65.3076	14.6484	64.3921	9.56217	21.5658	14.2415	44.5557	53.9144	7.73112	8.34147	21.3623	43.7419	6.10352	224.711	199.483	33.5693	7.52767	6.71387	7.93457	6.20524	95.6217	6.71387	7.93457	6.20524	95.6217	343.018	50.0488	225.83	25.6348	9.76562	78.7353	386.353	65.3076	29.2969	12.207	61.6455	117.076		6.10352	0	26.8555	36.4176	49.235	16.4795	25.0244	194.702
0.2	15.8691	10.376	96.4356	108.032	15.2588	140.991	13.6312	8.54492	53.304	100.912	54.423	-8.54492	24.4141	91.7562	34.5866	4.27246	305.379	294.189	57.1696	6.30697	48.4212	7.93457	6.91732	95.2148	48.4212	7.93457	6.91732	95.2148	364.99	93.9941	208.13	50.6592	13.4277	84.8389	500.488	186.768	32.3486	20.752	98.8769	150.479	43.335	14.0381		42.1143	66.5283	114.136	6.10352	76.2939	397.339
0.25	51.2695	11.5967	171.509	119.019	14.6484	179.036	18.9209	22.0744	52.6937	161.133	60.73	-7.12077	29.0934	72.7336	35.8073	4.88281	531.921	401.001	101.318	5.49317	108.846	5.90006	8.13802	203.552	108.846	5.90006	8.13802	203.552	478.516	122.07	351.562	53.7109	14.6484	90.9424	629.273	328.979	116.577	28.6865	199.585	219.505		12.8174	0	222.778	103.963	83.0078	6.10352	78.7353	748.291
0.3	50.6592	41.5039	220.337	128.174	26.2451	246.582	14.0381	46.6919	116.984	165.202	74.5646	-8.74837	28.0762	107.218	40.0797	8.34147	716.96	531.718	154.622	6.71387	118.612	5.49316	8.74837	249.43	118.612	5.49316	8.74837	249.43	485.84	159.302	321.655	68.3594	96.4356	141.602	773.315	404.663	186.768	32.3486	186.768	259.732	81.1768	26.2451	7.93457	205.689	113.322	101.725	128.784	106.201	863.037
0.35	46.3867	29.9072	274.658	186.768	35.4004	268.962	46.5902	27.4658	197.347	209.961	83.0078	23.1934	26.0417	73.4456	78.6336	7.52767	810.547	476.278	288.086	7.73112	118.815	7.32422	8.54492	461.833	118.815	7.32422	8.54492	461.833		206.299			104.981	155.64	978.394	535.889	247.192	40.2832	255.127	315.476		19.5312	7.93457	191.04	127.157	193.685	228.272	192.261	767.212
0.4	62.8662	30.5176	302.124	166.626	32.959	384.725	32.959	40.2832	195.923	234.782	74.4629	34.3831	26.8555	121.46	164.286	21.9727	1148.38		304.769	4.67936	119.629	22.2778	23.3968	491.638	119.629	22.2778	23.3968	491.638		266.724			101.318	178.833	961.914	653.687	236.816	43.335	306.397	343.628	34.1797	25.0244	6.10352	255.127	209.757	305.277	368.652	226.44
[truncated: 1 more columns]

## Sheet: PPR-Fig.2H
	R2/R1
Neuron	Cyld+/+	Cyld-/-
1	1.08135	2.04762
2	1.18668	1.61742
3	0.882934	0.911479
4	0.924051	1.72473
5	1.54692	1.89139
6	1.38461	1.45902
7	1.3473	2.2314
8	1.18592	1.91346
9	1.38274	1.13114
10	1.31012	0.999433
11	1.09136	1.24608
12	1.15589	1.25392
13	1.52744	1.09626
14	1.12308	1.15586
15	1.01818	1.33634
16	1.42602	1.17483
17	1.09778	1.1032
18	1.2142	1.30303
19	1.20599	1.5
20	1.21604	1.00057
21	0.994048	1.29553
22	0.952454	1.07076
23	1.075	1.28212
24	0.981132	1.2
25	1.07435	1.43182
26	1.17073	1.92929
27	1.12234	1.49138
28	0.855649	1.3125
29	0.986962	0.956863
30	1.26783	1.01306
31	1.41276	0.95
32	1.49303	1.72527
33	1.22571	1.04794
34	1.95608	1.46575
35	1.12077	0.897
36	1.15571	0.84
37	1.25063	2.50935
38	0.792763	1.21622
39	1.2273	1.52542
40	1.0242	0.98193
41	1.28066	1.06061
42	1.03676	0.84848
43	1.20606	1.3781
44	1.03829	1.26784
45	1.08306	1.6746
46	1.06841	1.16637
47	1.19685	1.27273
48	1.5	1.31111
49	0.871418	1.22117
50	1.18889	1.06912
51	1.03319	1.93443
52	1.11483
53	1.54448
54	1.25244
55	1.22807
56	1.95031
57	1.34177
mean	1.19971	1.34204
SEM	0.0320503	0.0519569

## Sheet: NMDAR-eEPSCs-Fig.2J
I-O curves for NMDAR-mediated eEPSCs
	Amplitude
Stimulus intensity (mA)	Cyld+/+
	1	2	3	4	5	6	7	8	9
0.1	1.8	3.1	8.5	2.4	6.1	6.1	1.8	0	18.3
0.2	7.9	2.4	26.2	3.1	43.3	16.5	4.3	0	75.7
0.3	31.3	18.1	77.5	4.3	91.6	12.2	26.2	31.7	151.4
0.4	48.8	51.9	93.4	19.5	86.7	37.2	50	43.3	258.8
0.5	61	94	128.8	18.3	172.1	110.5	90.9	48.8	297.9
0.6	92.8	109.9	151.4	24.4	219.7	149.5	119	59.8	358.9
Stimulus intensity (mA)	Cyld-/-
	1	2	3	4	5	6	7	8	9	10	11	12	13	14
0.1	5.5	6.1	3.7	-6.51042	6.7	7.9	20.8	40.9	22.6	17.1	4.3	4.3	4.3	7.3
0.2	12.2	31.7	-0.6	-5.69661	7.3	18.3	21.4	163.6	136.7	27.5	34.8	4.9	1.2	67.1
0.3	14.6	67.1	3.7	27.2624	0	19.5	41.5	302.1	237.4	83	64.7	15.3	3.7	94.6
0.4	26.2	68.4	6.7	50.6592	19.5	22.6	56.8	412	299.1	137.4	69	39.1	4.3	142.2
0.5	45.8	102.5	7.3	69.1732	26.2	54.9	138.5	511.5	376	198.4	102.5	42.1	8.5	223.4
0.6	50.7	106.8	25.6	96.4356	17.1	76.9	178.8	610.4	400.4	206.3	108		16.5	267.9

## Sheet: Fig.2L
	AMPAR/NMDAR eEPSCs
Neuron	Cyld+/+	Cyld-/-
1	5.06476	2.0715
2	3.48497	1.71857
3	1.62945	2.87361
4	2.17541	2.79969
5	4.17202	3.43531
6	3.5093	1.33206
7	2.73876	2.08295
8	1.81966	2.0345
9	1.13322	1.949
10	5.66114	1.13872
11	2.37897	2.30312
12	4.0999	2.63457
13	2.45043	2.22591
14		1.46061
15		3.1776
mean	3.10138	2.21585
SEM	0.379622	0.172795
