# Supplementary material for: Neural mechanism underlies CYLD modulation of morphology and synaptic function of medium spiny neurons in dorsolateral striatum
Source: Front Mol Neurosci. 2023 Feb 8;16:1107355. doi: 10.3389/fnmol.2023.1107355 (PMC9945542; doi:10.3389/fnmol.2023.1107355)
Supplement: Supplementary file 6 [file Data_Sheet_6.xlsx]

## Sheet: Total-Fig.3A-B
Total-expressed	Cyld+/+
	1	2	3	4	5	6	mean	SEM
GluR1	1.56499	1.71589	0.423755	0.29537			1	0.371962
GluR2	0.905606	0.615342	0.769174	1.70988			1	0.24394
mGluR5	1.12683	0.393963	1.18108	1.29812			1	0.205149
CaMKIIα	1.09112	1.17051	0.946144	1.06193	0.739739	0.990562	1	0.0610836
CaMKIIβ	0.387033	0.690474	2.0076	0.376681	0.436366	2.10185	1	0.337
pCaMKIIα	0.537747	0.638059	1.09658	0.829339	0.926771	1.9715	1	0.210738
pCaMKIIβ	0.221856	0.457421	0.995348	0.397699	0.428633	3.49904	1	0.511024
Total-expressed	Cyld-/-
	1	2	3	4	5	6	mean	SEM
GluR1	1.84176	0.845259	0.293894	0.518519			0.874858	0.341599
GluR2	0.413857	0.893831	1.53613	1.63592			1.11994	0.287103
mGluR5	0.736877	1.0904	0.946356	1.12012			0.97344	0.0875079
CaMKIIα	0.855831	1.72309	0.939333	1.59844	1.02544	1.63394	1.29601	0.161477
CaMKIIβ	0.577731	1.23692	0.912554	1.07903	0.736114	1.58736	1.02162	0.148342
pCaMKIIα	0.597663	1.14924	1.32566	2.2056	0.811229	3.42855	1.58632	0.432609
pCaMKIIβ	0.356959	0.800598	0.724184	1.93359	1.04613	1.91915	1.1301	0.267478

## Sheet: Surface-Fig.3C-D
Surface-expressed	Cyld+/+
	1	2	3	4	5	6	7	8	9	10	11	mean	SEM
GluA1	1.10492	1.27522	0.989333	1.08673	0.543795							1	0.122987
GluA2	1.22461	1.11193	0.953595	0.859166	0.8507	1.26583	0.851976	0.882196				1	0.0617756
mGluR5	0.964739	1.47311	0.56215	0.743814	1.17579	1.0804						1	0.113994
NMDAR1	0.824504	1.26695	0.908546									1	0.135662
NMDAR2B	1.53441	1.08472	1.41592	1.01628	1.28244	0.177253	0.598764	0.724141	1.25959	0.586323	1.32016	1	0.12795
Surface-expressed	Cyld-/-
	1	2	3	4	5	6	7	8	9	10	11	mean	SEM
GluA1	0.662493	0.658309	0.370015	0.344447	0.287515							0.464556	0.0810639
GluA2	0.633526	0.536719	0.52772	0.656476	0.532717	0.594231	0.479978	0.31885				0.535027	0.0372687
mGluR5	1.21244	0.960557	0.739153	1.34336	1.11462	0.949609						1.05329	0.076036
NMDAR1	0.718886	1.10744	1.54566									1.12399	0.238811
NMDAR2B	1.3191	2.2766	0.701465	1.07225	0.723169	0.57171	0.172438	0.530074	1.64721	1.04939	1.80502	1.07895	0.190513
