# Supplementary material for: Neural mechanism underlies CYLD modulation of morphology and synaptic function of medium spiny neurons in dorsolateral striatum
Source: Front Mol Neurosci. 2023 Feb 8;16:1107355. doi: 10.3389/fnmol.2023.1107355 (PMC9945542; doi:10.3389/fnmol.2023.1107355)
Supplement: Supplementary file 7 [file Data_Sheet_7.xlsx]

## Sheet: Fig.4D
	Cyld+/+
K63Ub	1	2	3	mean	SEM
GluA1	1.33659	1.04331	0.626069	1.00199	0.178529
GluA2	1.23194	0.93349	0.865454	1.01029	0.0974708
K63Ub	Cyld-/-
	1	2	3	mean	SEM
GluA1	2.10063	1.54068	1.83722	1.82618	0.14007
GluA2	2.15144	1.35286	2.41048	1.97159	0.275634

## Sheet: Fig4F
	Cyld+/+
K63Ub	1	2	3		mean	SEM
GluA1	1.0617	0.597178	0.717802	1.62362	1.00008	0.229966
GluA2	0.875918	1.06472	1.05942		1.00002	0.0620699
K63Ub	Cyld-/-
	1	2	3		mean	SEM
GluA1	2.42377	3.09346	1.61634	1.9528	2.27159	0.320106
GluA2	1.15098	1.22237	1.32021		1.23119	0.0490503
