# Supplementary material for: Neural mechanism underlies CYLD modulation of morphology and synaptic function of medium spiny neurons in dorsolateral striatum
Source: Front Mol Neurosci. 2023 Feb 8;16:1107355. doi: 10.3389/fnmol.2023.1107355 (PMC9945542; doi:10.3389/fnmol.2023.1107355)
Supplement: Supplementary file 8 [file Data_Sheet_8.xlsx]

## Sheet: Fig.5A-B
Figure5A-B	surface GluA1 level
	Cyld+/+		Cyld-/-
	Ctrl	DHPG	Ctrl	DHPG
1	0.772694	0.806745	0.476401	0.6303
2	1.07213	0.687464	0.563282	0.754173
3	1.06393	0.761911	0.322347	0.648822
4	0.955536	0.864889	0.464741	0.594805
5	0.949861	0.597539	0.44591	0.639535
6	1.18584	0.813142	0.90063	0.615803
7	0.868503	0.659658	0.903077	1.09552
8	0.897594	0.797816	0.932666	1.07001
9	0.957542	0.77815	1.06262	1.11423
10	1.00992	1.00832	1.06901	1.10277
11	1.14908	0.988298	0.840975	1.10852
12	1.11736	0.79856	0.880529	1.0646
13	1.00794	0.814954		1.10668
14	1.02664	1.02989		1.14057
15	0.988078	1.04282		1.12792
16	1.0218
17	0.980432
18	0.976141
19	0.998971
mean	1	0.83001	0.738516	0.920951
SEM	0.0221642	0.0349892	0.0763352	0.0605342

## Sheet: DHPG-LTD Fig.5C-E
DHPG-LTD	Figure5C	AMPA-EPSCs (% baseline)																							Figure5E	AMPA-EPSCs (% baseline)
Times	Cyld+/+									mean	SEM		Times	Cyld-/-								mean	SEM		Neuron	Cyld+/+	Cyld-/-
	1	2	3	4	5	6	7	8	9					1	2	3	4	5	6	7	8				1	66.3352	75.1812
-9	78.3927	104.064	111.749	106.637	98.693	107.179	96.4584	78.077	113.711	99.4401	4.40492		-9	97.391	95.5646	85.9439	89.7586	120.954	125.755	99.0397	105.739	102.518	5.02575		2	66.6869	157.02
-8	90.6948	99.8278	110.053	101.501	93.7194	101.976	103.632	93.7898	100.695	99.5432	1.98484		-8	95.2781	95.7702	93.5866	106.266	109.922	114.395	103.446	105.196	102.983	2.65235		3	57.3685	82.8004
-7	114.865	98.8557	103.725	98.7766	95.3543	101.235	109.933	105.57	93.8847	102.466	2.27631		-7	91.958	98.581	99.571	116.369	99.5517	107.618	104.842	105.875	103.046	2.59397		4	59.3543	91.8591
-6	132.883	98.4257	101.989	102.822	95.6251	102.732	114.095	112.404	89.6834	105.629	4.24281		-6	97.4245	101.597	106.565	95.9875	95.4821	99.6464	101.317	98.2091	99.5285	1.28229		5	87.7305	61.8423
-5	125.529	98.8265	100.283	104.411	100.367	102.534	108.416	112.287	91.688	104.927	3.23095		-5	103.629	99.5407	103.392	82.7813	93.8707	101.945	100.802	96.7167	97.8347	2.45182		6	85.85	94.9509
-4	108.413	104.064	99.5565	104.268	103.78	100.868	101.752	107.108	96.3561	102.907	1.24467		-4	106.714	98.7181	99.2105	78.2691	95.3788	97.1121	96.7374	98.26	96.3	2.84551		7	64.1082	115.674
-3	93.9375	99.8278	96.145	98.8376	108.123	98.2473	95.6719	101.967	98.7039	99.0513	1.3856		-3	105.071	100.569	98.3453	97.11	96.1018	90.2166	98.88	99.3454	98.2049	1.4877		8	85.4406	70.6188
-2	84.5438	98.8557	92.8749	94.5429	104.39	95.5693	89.3105	95.8926	107.601	95.9534	2.36054		-2	101.315	103.791	103.032	110.404	95.7506	88.7579	101.83	95.3939	100.034	2.32433		9	52.785
-1	91.5139	98.4257	93.7581	97.043	99.9019	95.5693	95.9204	97.6644	99.8641	96.629	0.92557		-1	100.61	99.5407	100.797	102.679	98.0747	84.6029	103.171	94.105	97.9475	2.15587		mean	69.5177	93.7433
0	79.2284	98.8265	89.8673	91.1604	99.9019	94.0909	84.8095	95.2403	107.814	93.4377	2.82708		0	100.61	106.328	109.557	120.375	94.914	89.9514	99.3813	98.3957	102.439	3.35169		SEM	4.45701	10.7791
1	65.7897	93.425	80.6726	94.627	84.0257	76.8696	87.6337	39.8368	133.399	84.031	8.33262		1	109.833	109.207	119.831	89.0982	99.6757	84.765	104.311	70.0945	98.352	5.69616
2	62.9816	96.1461	74.5462	100.988	77.9778	76.8772	87.2836	37.5393	130.736	82.7862	8.65596		2	100.711	123.603	125.455	105.65	80.133	79.5197	100.014	60.059	96.8932	7.98403
3	65.5222	93.5126	73.1635	86.5335	70.605	76.0826	86.5144	37.6172	112.997	78.0609	6.95115		3	94.0037	143.758	123.941	104.858	73.9356	81.3614	108.356	62.5251	99.0923	9.48858
4	61.4104	97.803	70.0953	83.2272	63.779	77.5725	83.1695	39.019	94.7909	74.5408	6.10109		4	87.833	171.523	89.3327	105.386	56.0456	75.5709	132.818	59.6651	97.2717	13.7448
5	60.4743	99.1096	69.086	77.1879	55.5542	79.6889	82.4996	40.0315	77.2166	71.2054	5.75726		5	82.0646	169.877	70.7307	82.7592	52.0173	79.6817	149.684	57.2847	93.0125	15.2222
6	54.3567	102.154	68.3795	72.1675	56.1058	83.2875	82.5731	39.5642	69.5279	69.7907	6.16866		6	78.9792	164.324	80.0317	97.7263	51.0257	78.1789	156.627	54.6131	95.1883	15.2007
7	57.1648	97.3786	66.7848	68.5255	54.8302	84.3151	84.2628	41.5113	67.0291	69.0891	5.74732		7	76.5981	162.268	72.0285	103.845	52.4511	88.2864	145.994	54.5789	94.5063	14.3659
8	56.8639	94.0379	63.7771	70.6296	58.6471	88.4294	80.2221	44.977	69.83	69.7127	5.25457		8	77.2689	179.543	73.9752	101.028	51.1909	94.9757	130.412	53.3458	95.2175	15.1471
9	56.9976	86.683	59.4573	74.9311	59.376	85.2434	78.5799	53.6999	73.592	69.84	4.21647		9	78.0737	188.387	73.7589	89.4504	49.9515	99.8379	115.643	48.4651	92.9459	15.8679
10	57.8334	78.9509	53.2805	76.6775	60.0261	84.3877	77.6378	60.5146	76.64	69.5498	3.8176		10	77.1347	190.649	84.1414	75.4518	50.2407	99.2928	115.597	50.1434	92.8314	16.0293
11	55.7608	70.5318	53.3511	74.6887	58.7555	87.1382	81.7433	69.9773	77.4912	69.9375	3.93763		11	77.403	167.821	54.0755	77.0805	53.422	92.2352	125.439	61.9428	88.6773	14.0435
12	55.1256	64.3421	54.0475	73.0271	57.4947	92.6011	78.6059	76.792	80.8962	70.3258	4.44419		12	78.0402	168.643	56.6711	74.3072	55.4052	90.747	126.069	80.6952	91.3223	13.5329
13	54.3233	60.5703	59.7601	66.2247	56.5589	96.2684	78.6966	78.8169	81.0061	70.2473	4.71173		13	80.9579	144.992	87.8186	79.4137	56.2728	86.6657	111.346	102.034	93.6875	9.3188
14	56.4962	58.3814	61.2539	60.1955	55.8398	96.2913	78.2342	77.2982	81.4454	69.4929	4.76017		14	81.0921	134.503	88.2512	85.9287	61.3961	90.2019	94.6521	114.107	93.7666	7.77709
15	54.9919	58.0177	66.1086	57.2843	55.0617	96.2455	81.3155	71.1844	74.1961	68.2673	4.68102		15	80.2201	134.503	104.258	91.2112	66.5606	87.2698	88.465	118.423	96.3638	7.70438
16	51.114	58.3006	64.857	58.2592	51.4467	97.3304	83.0182	72.3137	70.9284	67.5076	5.09467		16	77.839	134.709	102.96	82.4071	70.7336	90.0545	88.1556	105.39	94.0311	7.13874
17	49.1082	57.5799	67.7739	60.2599	49.7033	93.0289	81.2204	74.0661	67.1389	66.6533	4.83427		17	73.9152	158.155	81.9784	75.936	69.7213	91.4248	89.1524	89.4634	91.2183	9.97165
18	52.4512	51.8684	65.4727	60.2735	48.3982	91.5161	82.2144	78.6611	67.0566	66.4347	4.99982		18	74.7201	141.29	101.878	76.9485	67.8001	100.486	91.6502	80.0958	91.8587	8.29325
19	55.5267	48.1303	64.2111	58.2236	50.4864	88.3836	78.3725	75.5069	65.4639	64.9228	4.51493		19	72.9761	145.403	96.2543	84.2119	65.693	106.837	102.867	77.6811	93.9905	8.96044
20	52.8524	47.5847	61.597	49.507	52.5992	85.8393	78.9602	68.6922	67.9902	62.8469	4.51274		20	74.1835	159.594	60.3482	90.727	62.3877	105.761	119.412	78.3833	93.8496	11.8515
21	49.476	48.9116	60.4464	37.0061	53.4808	84.9989	78.4676	62.2669	75.8162	61.2078	5.28794		21	72.5066	134.092	95.8217	107.191	60.6524	104.715	134.972	72.4236	97.7967	9.9125
22	48.0385	49.3494	62.3035	28.5896	57.4109	79.2992	85.2266	60.2809	85.0976	61.7329	6.31017		22	72.1377	172.962	84.7903	119.297	59.6814	101.503	142.763	68.9985	102.767	14.0534
23	42.9572	47.2615	63.333	24.5085	59.1987	80.8808	91.5837	66.2779	91.4957	63.0552	7.55079		23	69.7566	122.575	60.7808	123.611	59.7228	106.188	132.188	63.6553	92.3096	11.2316
24	42.8569	46.14	65.7351	23.732	62.9466	82.4317	97.1326	72.6253	94.7085	65.3676	8.1902		24	67.0401	196.613	53.6429	105.694	58.9997	108.649	120.317	63.056	96.7516	16.93
25	42.088	46.1905	69.4998	26.7669	62.5921	88.4294	98.965	80.9976	96.7405	68.03	8.53903		25	64.5249	184.891	63.1601	101.336	59.888	108.826	104.231	60.4015	93.4072	15.0884
26	42.9237	48.9183	73.6379	30.6157	62.6512	96.8529	97.2536	81.7375	97.7016	70.2547	8.46916		26	58.4547	179.543	80.248	99.4432	59.8054	105.024	106.408	61.6688	93.8244	14.1987
27	42.088	46.1602	75.2931	33.7541	62.2178	96.5549	98.1395	81.6012	97.1112	70.3244	8.42896		27	51.915	159.594	69.8655	93.9846	62.491	101.665	104.89	62.3538	88.3448	12.3722
28	38.4609	48.366	78.0182	32.3095	60.2477	96.5549	97.9797	80.1993	94.8183	69.6616	8.53887		28	50.6406	145.198	59.2667	73.2067	62.0984	102.711	110.046	61.7373	83.113	11.6372
29	49.476	46.1602	76.2418	31.5033	62.5502	96.5549	97.1521	78.9435	96.4453	70.5586	8.15216		29	54.6986	165.353	93.0098	85.3785	62.6252	101.444	110.157	64.0921	92.0948	12.5907
30	48.0385	48.0899	78.4219	28.8304	60.0606	91.9593	100.841	80.6958	93.9121	70.0943	8.28862		30	59.9136	157.02	75.7057	73.2067	63.245	104.649	107.579	61.1893	87.8135	11.8882

## Sheet: HFS-LTD Fig.5F-H
HFS-LTD	Figure5H-PS amplitude (% baseline)																																							Figure5K	PS amplitude (% baseline)
Times	Cyld+/+																mean	SEM		Times	Cyld-/-																mean	SEM		Slice	Cyld+/+	Cyld-/-
	1	2	3	4	5	6	7	8	9	10	11	12	13	14	15	16					1	2	3	4	5	6	7	8	9	10	11	12	13	14	15	16				1	88.0195	99.33
-9	101.688	97.9439	95.0905	104.369	99.3548	100.972	102.708	101.73	105.025	104.506	109.498	102.566	103.42	100.896	98.4602	101.98	101.888	0.187176		-9	100.979	98.5453	100.231	102.275	99.3878	100.851	100.627	102.258	99.2691	103.013	101.336	98.4064	101.336	101.054	98.18	102.802	100.659	0.0870721		2	76.6604	97.3974
-8	100.033	97.9357	95.033	106.982	99.0426	100.716	101.366	102.155	103.714	105.523	104.743	100.08	104.317	102.398	98.7394	102.87	101.603	0.175214		-8	100.209	98.9562	100.232	101.625	100.356	99.9189	100.228	103.184	100.809	103.096	99.7647	99.5058	99.7647	100.996	98.6737	101.575	100.556	0.0726744		3	84.45	84.5923
-7	101.037	98.5288	95.6419	106.321	99.6923	101.084	99.3308	99.737	100.338	100.729	101.435	99.9424	103.009	100.622	97.0111	101.932	100.399	0.134887		-7	98.5728	98.6844	99.4226	99.9663	99.7279	100.288	100.185	106.103	101.424	101.857	101.029	98.787	101.029	100.448	100.835	102.8	100.697	0.104297		4	83.8897	88.2608
-6	100.147	99.7375	95.8832	103.128	100.421	100.629	98.043	99.1812	98.2865	100.018	98.7689	100.97	102.302	101.248	98.0495	101.156	99.873	0.101701		-6	98.6463	99.8197	99.7979	99.9804	100.967	98.377	100.876	107.751	100.294	101.845	102.142	99.1581	102.142	98.6375	101.191	103.077	100.919	0.129045		5	79.9105	96.4625
-5	100.195	100.039	93.5051	100.773	100.86	100	95.6083	99.9065	97.7046	99.3671	101.681	101.443	100.616	99.3864	96.5061	100.428	99.2512	0.127958		-5	97.4548	101.245	99.664	99.2267	99.2716	98.8084	100.53	103.079	98.8953	99.7668	104.056	98.6939	104.056	98.7456	101.892	102.316	100.481	0.115421		6	100.065	84.2142
-4	102.391	101.055	93.7119	97.744	100.38	98.7083	96.6613	100.336	98.6312	102.242	99.8069	101.538	100.133	99.9279	99.6249	100.038	99.558	0.122279		-4	99.4874	102.152	100.734	99.925	100.122	98.2347	98.6006	98.0333	98.2526	101.064	101.868	100.215	101.868	99.3159	99.6106	99.5747	99.9411	0.0745637		7	88.3229	78.8391
-3	99.421	100.878	95.6649	96.3041	100.111	99.2189	98.9686	100.372	97.9197	102.072	97.6016	98.9532	97.9073	99.5474	101.57	98.8721	99.0864	0.0983188		-3	100.635	101.873	100.216	99.003	100.007	99.8091	101.224	93.2942	99.8581	98.7609	99.3892	100.909	99.3892	100.22	99.2582	96.9344	99.4238	0.111818		8	69.544	84.8193
-2	102.767	101.52	98.066	94.7467	99.9942	98.935	102.842	98.6299	100.511	95.0389	95.8184	98.3769	96.4935	98.4609	103.019	97.5605	98.9238	0.151355		-2	100.507	99.6884	100.022	99.6036	99.7522	100.949	98.0281	94.8927	100.382	97.7438	96.7932	101.562	96.7932	100.145	100.245	97.0755	99.0114	0.10543		9	58.7179	94.0872
-1	99.638	101.425	97.3422	95.1003	99.7947	99.6041	102.923	99.3563	99.1935	99.8885	95.1939	99.0005	97.4451	100.457	103.524	98.2116	99.2561	0.13044		-1	103.455	100.889	100.245	99.8021	100.313	101.056	101.672	95.4877	100.849	98.5788	96.8468	101.796	96.8468	100.352	98.0453	97.6109	99.6153	0.121815		10	71.847	74.7031
0	99.421	100.938	99.9501	94.5331	100.35	100.132	101.549	98.5972	98.6764	90.6162	95.4523	97.1297	94.3556	97.0568	103.495	96.9523	98.0753	0.18205		0	100.054	98.146	99.4366	98.5928	100.097	101.708	98.0281	95.9155	99.9657	94.2751	96.775	100.967	96.775	100.086	102.069	96.2353	98.6953	0.125764		11	67.886	89.3727
1	85.4758	84.5877	74.2848	85.7057	93.853	72.7197	96.6445	85.8284	90.92	79.0518	75.8329	84.8035	91.4259	67.9021	89.6336	77.6239	83.5183	0.461619		1	73.0145	88.8556	71.4362	89.4651	67.3539	79.6433	96.8956	101.794	86.023	61.0735	86.8958	87.851	86.8958	87.2077	101.548	88.9025	84.6784	0.650731		12	66.9331	95.2647
2	84.8061	82.2195	83.907	77.9871	94.0784	73.1713	97.0671	83.429	87.2356	77.0687	63.5315	81.5951	90.0053	68.6011	92.2688	75.8656	82.0523	0.515618		2	83.2303	94.798	82.5213	92.2161	83.5183	90.9375	97.332	102.167	80.4279	66.4858	86.4092	85.5661	86.4092	85.1618	102.647	94.9038	88.4207	0.509791		13	90.9405	89.3727
3	84.6661	81.5035	88.0187	74.1737	94.5309	74.5224	90.9434	81.5063	88.7759	77.6097	67.632	80.3866	90.1718	69.2435	94.3154	75.4158	82.0885	0.480995		3	85.4329	94.4535	87.9726	91.0471	90.0001	90.9879	93.7963	95.7343	82.2202	71.211	85.5854	87.0501	85.5854	83.5644	105.51	98.504	89.2909	0.436143		14	92.6786	85.7663
4	85.0018	81.9419	89.2607	72.736	93.6846	76.5537	93.2809	81.1177	88.8639	77.8734	62.4547	82.3735	91.1676	69.6469	95.3094	72.4568	82.1077	0.542061		4	88.2186	93.8773	89.1853	91.5278	88.9921	90.1814	93.9056	98.1087	79.2952	73.3078	83.5756	90.3098	83.5756	84.4256	103.925	101.883	89.6434	0.446094		15	95.0818	107.163
5	84.6974	82.8259	90.1479	75.4363	92.8087	80.5297	85.9465	81.9536	90.277	74.9675	73.7999	85.4357	91.3002	67.9906	96.8172	70.1188	82.8158	0.477738		5	89.5737	93.2116	91.2383	92.2443	89.4796	90.638	95.3427	90.5239	80.694	76.2919	84.7961	91.8541	84.7961	84.9581	106.262	98.4486	90.022	0.395093		16	70.2422	104.139
6	85.2948	84.1504	90.3138	77.2672	91.4113	82.9371	87.6669	86.8406	85.2797	74.4167	69.0189	86.9109	90.5423	69.4753	98.9652	68.4017	83.0558	0.502656		6	90.8386	93.9314	91.8447	93.5594	89.804	91.0116	97.7151	92.3311	80.9404	78.3043	86.3153	90.9998	86.3153	84.099	107.682	98.1034	90.8622	0.396857		mean	80.3243	90.8615
7	85.0511	83.3155	90.5972	78.0448	90.0911	85.4421	81.5969	86.4543	80.1748	73.1634	71.7411	88.5968	90.148	71.5068	100.685	69.7069	82.8947	0.479983		7	92.9594	93.6271	93.2531	93.9383	94.5942	89.3259	94.4522	85.835	81.9965	78.1708	87.4284	92.8084	87.4284	83.7283	108.942	93.7196	90.763	0.393648		SEM	2.97906	2.21772
8	86.1329	83.0605	91.6733	77.3569	89.0327	86.714	88.2068	84.6106	73.471	74.8082	60.5164	88.2097	91.7488	73.9488	102.785	68.2401	82.5322	0.590286		8	95.3004	96.2917	92.1317	94.8865	96.3083	90.0806	88.5391	92.6588	85.2925	79.3627	88.1699	96.3857	88.1699	84.9066	108.195	93.3719	91.8782	0.367406
9	86.7498	82.9683	92.0831	79.6513	87.5604	88.4946	82.3816	79.1972	68.2169	77.2123	61.4726	88.6097	91.9425	77.8755	103.149	68.1957	82.235	0.58867		9	97.6331	97.8657	91.9698	95.5093	96.749	87.9012	87.5172	86.6558	86.3968	82.2956	88.5933	99.1088	88.5933	85.8981	108.645	93.639	92.1857	0.379377
10	87.6628	84.8971	93.6761	81.2472	86.7883	90.4208	86.9157	76.6577	63.6328	79.703	61.7311	83.2552	93.958	77.1641	105.171	67.258	82.5087	0.648821		10	100.469	97.8904	91.4297	96.9251	97.7882	89.7603	86.9349	91.4187	88.7725	83.8966	89.4842	99.514	89.4842	86.3276	107.056	96.9218	93.3796	0.353804
11	85.7122	85.567	93.3187	81.8838	85.5378	90.4946	85.1685	73.3929	61.3346	79.0381	66.4173	80.8381	92.7752	77.5269	105.912	68.5474	82.0916	0.631818		11	102.674	96.2144	91.4061	96.1169	96.0151	88.638	85.1243	89.6256	90.0467	84.6215	88.2561	98.4078	88.2561	86.1186	106.7	102.102	93.1452	0.3811
12	82.8645	86.4725	93.3978	81.5826	84.8918	90.1278	85.6346	71.6781	62.3468	76.3073	64.2896	78.8039	94.1007	75.575	107.856	68.5949	81.5327	0.66877		12	106.794	95.1224	91.2943	95.6967	95.5363	91.1925	83.8194	90.5697	91.1935	80.4322	87.6296	99.0526	87.6296	87.7412	105.274	103.2	93.2611	0.421379
13	81.0821	85.6141	91.7192	83.3515	85.3636	91.1231	82.6365	71.5267	59.6281	74.0232	65.6851	80.2274	94.2265	77.8082	107.98	68.4017	81.2748	0.676118		13	108.94	94.9138	91.4341	94.4391	92.0317	92.7269	78.0689	87.7866	92.3714	77.1569	86.8652	99.7714	86.8652	88.5142	104.774	102.792	92.4657	0.489549
14	81.2595	87.4415	90.8397	85.2357	85.3784	92.7913	76.1103	71.1155	60.8407	72.9706	62.6011	80.6403	94.8994	80.1494	105.34	68.6519	81.0166	0.678865		14	109.972	94.2311	91.9771	94.5056	91.2406	94.0182	78.4758	81.0544	92.159	72.7475	86.8154	99.8768	86.8154	90.2019	104.956	103.233	92.0175	0.548368
15	82.1779	86.7204	89.4509	83.2724	84.2258	94.9277	82.3078	71.2262	58.2272	73.6946	63.5918	79.3372	95.4398	82.2481	103.946	70.4197	81.3258	0.671436		15	110.045	92.8424	92.295	94.8522	92.4429	91.7885	78.4128	86.994	93.068	70.8107	86.574	99.9275	86.574	90.287	106.424	104.047	92.3365	0.557008
16	82.0296	87.6638	90.0228	84.1718	81.5757	97.3498	80.5002	68.994	58.2956	74.3694	60.1891	78.5329	95.4127	81.6429	100.43	70.6383	80.7387	0.687373		16	109.923	93.1019	93.2399	94.5147	92.0612	90.9063	78.8902	84.8873	92.3941	70.0925	86.9571	100.727	86.9571	90.4109	107.678	105.435	92.386	0.578723
17	81.9184	87.1926	89.8338	84.8618	79.321	99.7129	86.9626	68.097	56.3886	73.4487	59.2415	77.0921	96.2657	82.6887	100.224	71.5032	80.9221	0.731188		17	109.548	94.1338	91.9874	94.2033	94.1865	90.2466	79.5033	91.7604	93.0736	69.3765	87.8174	100.676	87.8174	89.7178	107.236	100.613	92.6186	0.545418
18	81.348	88.6236	89.7585	88.0364	78.7484	102.452	85.5206	68.0812	57.5059	69.4805	55.7871	77.4792	95.6098	83.8867	98.6683	70.9615	80.7467	0.769062		18	109.29	95.768	92.2376	93.5997	95.6022	91.1272	75.5821	90.2456	92.445	71.1487	87.5242	100.908	87.5242	89.7671	105.674	100.588	92.4394	0.547168
19	82.094	89.3212	87.9191	88.6432	78.8137	103.93	89.1022	66.0003	56.7578	66.1556	58.8022	77.7717	96.7008	85.8916	99.8258	68.5316	81.0163	0.807333		19	107.641	96.7149	90.6173	95.0034	95.2431	89.6165	74.2363	94.0151	93.068	70.3904	87.1047	100.16	87.1047	89.7031	105.778	99.3581	92.2347	0.55206
20	82.3391	90.1498	87.0804	88.124	78.4495	104.708	92.419	65.7495	57.6379	65.4827	59.4655	75.7761	95.9191	86.7817	101.52	65.6264	81.0768	0.833848		20	106.494	96.3411	91.9507	94.9268	93.7909	86.3786	68.8452	97.2984	93.3681	70.873	87.1526	103.182	87.1526	90.2009	107.13	99.9577	92.1901	0.607906
21	82.7368	89.7606	86.5903	87.7651	77.5461	106.364	94.24	64.4188	56.5695	67.7078	65.8919	73.9138	96.8367	87.4719	103.343	63.9505	81.5691	0.845895		21	103.939	96.4647	92.7174	95.8489	92.0473	86.0346	69.1468	99.2642	93.4842	74.5263	87.9285	102.301	87.9285	89.556	107.809	99.605	92.4126	0.571148
22	82.5648	89.8231	86.8098	85.4066	77.1226	108.223	93.4485	66.0704	55.4718	73.8304	60.8438	71.3677	95.5452	89.0167	104.609	65.2304	81.5865	0.864929		22	102.053	95.819	93.1236	93.911	93.5255	88.1844	71.4688	98.306	96.0779	72.6585	88.3825	103.048	88.3825	89.5939	106.385	100.764	92.6052	0.547597
23	83.8362	91.0103	87.4889	84.99	77.354	109.54	89.8669	67.4373	51.7898	74.7846	69.7167	70.7054	93.9478	90.6819	102.063	66.0763	81.9555	0.833746		23	100.337	96.7844	92.8543	93.1301	94.3929	87.7337	75.3678	94.7197	94.4045	69.61	87.7944	101.629	87.7944	88.6255	103.959	104.472	92.1006	0.533153
24	84.6765	91.6433	87.7902	85.7356	78.2619	110.461	91.4699	69.1318	51.0221	74.4737	65.2027	69.4023	94.0871	91.3402	99.3866	66.222	81.8942	0.855417		24	100.977	97.41	91.0603	92.4156	95.1338	88.34	75.9275	96.4564	95.8967	65.9077	87.3777	100.549	87.3777	88.7516	103.803	105.866	92.0781	0.574814
25	84.8118	90.7071	87.5936	87.3272	78.0957	108.555	88.683	69.1657	52.9584	68.3866	66.426	68.9679	94.529	90.8677	97.0128	67.8599	81.3717	0.81765		25	101.587	98.0418	89.7857	92.7351	95.8364	84.4142	72.4848	93.6346	95.2879	65.0049	87.7426	99.0198	87.7426	88.3945	105.39	106.317	91.4637	0.617495
26	84.2378	88.9903	87.8808	88.4958	78.2033	106.461	87.0331	67.9727	53.6381	67.9007	55.1583	68.8905	96.6974	89.7015	98.1704	69.8653	80.5811	0.86088		26	101.665	96.4909	87.219	91.8704	96.2181	84.1281	68.484	91.7041	95.1718	63.902	89.1163	98.8007	89.1163	88.7568	106.999	104.261	90.8689	0.649096
27	84.2835	89.987	87.1557	87.2481	78.0876	103.7	77.2338	63.4405	54.9339	68.4889	57.2946	69.4367	96.3133	91.4357	98.7999	73.046	80.0553	0.828757		27	101.451	96.2546	86.779	90.4838	94.7885	82.2986	64.1286	81.3045	96.1374	62.8013	91.4958	99.0704	91.4958	89.2252	108.715	106.657	90.1929	0.726231
28	84.4419	89.6868	87.3485	86.8956	77.6507	100.059	79.5176	63.7455	52.8264	68.9473	56.6486	69.4238	95.4772	90.0006	99.5075	75.4601	79.8523	0.814625		28	99.5231	95.4112	86.0593	89.5416	92.8176	81.2178	65.7468	83.5627	95.0812	65.1761	92.2143	99.5921	92.2143	87.8809	107.718	106.44	90.0123	0.678636
29	84.8442	88.0151	85.8971	85.2635	78.0178	99.864	81.1508	63.6958	51.3791	69.4451	59.7498	70.499	94.0566	90.3846	98.7661	76.0969	79.8203	0.784753		29	99.6699	98.1484	86.1844	89.8843	90.5327	83.4995	67.3308	85.2502	97.3578	66.4458	92.2373	100.578	92.2373	88.112	106.69	107.665	90.7389	0.660798
30	84.7758	83.6986	85.7184	86.1522	78.2871	98.7562	82.7974	65.44	47.8095	68.6345	58.673	67.7078	92.6903	90.3173	98.6167	76.249	79.1452	0.804704		30	97.3184	98.0557	86.2919	90.1543	90.6628	82.8605	70.3533	87.4026	95.707	65.5296	91.9556	100.843	91.9556	86.5818	104.74	106.06	90.4045	0.619178
31	85.3412	78.2042	84.6257	84.7978	77.8828	100.649	83.9444	65.1011	49.4549	69.809	62.4978	66.2455	91.8406	93.6176	97.9784	74.7156	79.1691	0.787922		31	98.7134	99.7425	86.0593	88.0915	90.524	82.8827	70.8774	85.4756	95.4975	65.2561	92.812	99.0499	92.812	87.569	105.706	104.105	90.3234	0.619163
32	84.986	72.767	82.6969	83.031	77.2969	99.6668	86.3724	66.2059	49.6554	71.7685	68.9155	63.9316	90.0563	97.1019	100.121	74.8867	79.3412	0.782978		32	99.5755	97.5058	84.595	86.1618	90.0834	79.9591	76.1233	85.074	93.8438	62.1053	93.1473	98.0656	93.1473	86.4673	106.869	104.465	89.8243	0.631982
33	85.3599	70.8444	82.277	82.3346	76.593	100.091	97.8652	65.98	51.4842	72.3647	68.726	65.1445	89.9509	97.0276	100.486	74.6871	80.0759	0.810031		33	100.668	97.7838	83.4529	85.0322	88.8134	79.9102	81.199	88.8963	94.3875	61.9696	94.1148	97.8438	94.1148	86.8632	108.298	104.843	90.5119	0.630608
34	86.1239	72.6882	80.6724	81.542	76.9179	100.419	99.6829	68.4359	50.9757	71.8827	69.665	65.4068	90.1378	99.1351	100.205	74.4273	80.5198	0.818217		34	100.989	97.3019	82.0974	85.8151	90.2829	78.9732	83.7411	91.0136	93.0368	61.3848	94.4041	99.4702	94.4041	86.6763	107.309	109.161	91.0038	0.655087
35	87.3993	77.5875	81.6668	84.8512	77.2598	101.374	96.222	68.5014	52.3497	68.4496	64.5394	65.2821	91.5993	100.452	98.2504	74.0345	80.6136	0.823655		35	101.333	99.0134	83.3013	86.2767	92.082	79.9042	83.0044	87.2899	94.6367	64.1621	93.0802	98.2326	93.0802	86.4305	108.014	110.227	91.2543	0.63777
36	88.0986	79.6372	80.8792	83.422	77.4601	102.852	94.5888	67.5773	52.115	67.5741	75.652	63.3295	91.239	99.8359	96.9453	73.214	80.9012	0.80121		36	100.417	99.4042	82.1946	84.0547	93.8239	79.3765	84.9624	88.2763	93.3936	63.4328	92.0074	98.5461	92.0074	85.6838	105.532	112.351	90.9665	0.648265
37	88.5632	80.682	81.7383	84.9323	77.9422	103.597	93.529	66.1427	52.4206	66.5038	74.8423	61.0157	90.165	100.906	94.8257	74.459	80.7666	0.815014		37	98.4575	99.6529	82.5434	83.6899	91.905	81.6981	84.7268	86.1908	96.4574	62.5322	91.8445	98.7679	91.8445	85.6029	105.45	111.315	90.7924	0.642576
38	87.8643	76.2129	81.8136	84.1334	77.5172	104.88	93.7202	64.3894	53.9535	68.9729	80.8551	59.7039	90.25	102.678	90.8089	73.8286	80.7238	0.812899		38	96.8276	98.8296	81.5058	82.4635	90.9022	80.5388	83.3462	84.69	96.2223	61.9608	93.6243	99.5373	93.6243	85.7773	104.605	112.283	90.4211	0.662959
39	87.7923	71.3279	82.3599	84.1846	77.7323	105.473	93.1769	64.8435	52.4035	71.6387	73.128	58.5986	90.3723	107.114	87.7808	73.8191	80.1091	0.858615		39	97.6457	97.9661	79.7986	82.7275	90.8849	80.9776	78.5772	83.0977	96.6471	61.8451	91.9978	99.6797	91.9978	86.6196	106.469	110.464	89.8372	0.677976
40	87.8542	66.6364	82.5054	84.3107	77.5899	106.529	91.3391	62.7717	53.0416	71.7135	79.9334	58.8782	90.0325	107.1	88.7339	71.839	80.0506	0.873859		40	100.54	99.2945	78.7522	82.8051	91.9224	79.7604	77.1867	80.5436	97.9553	66.2812	91.1759	99.9316	91.1759	86.2709	106.646	111.361	90.1002	0.683178
41	88.7564	66.0485	81.5187	84.1782	77.515	107.687	89.0553	65.0062	51.7262	70.1789	72.1632	58.4309	89.2542	104.589	91.5931	71.3987	79.3187	0.88164		41	101.587	99.7147	78.8022	82.7678	91.6864	78.902	78.5872	79.2824	96.0241	67.6599	90.4459	98.1272	90.4459	85.645	105.39	109.441	89.6568	0.651377
42	89.3826	67.6413	80.1031	85.4707	77.2279	105.833	82.224	66.8318	53.9413	68.2548	73.4209	58.7836	88.3467	105.256	93.6326	70.8664	79.201	0.847071		42	104.083	102.31	80.1032	83.2173	90.956	78.1785	81.9888	72.5185	96.194	72.3806	91.1433	95.1467	91.1433	84.5989	105.732	106.861	89.7847	0.640148
43	89.2779	70.7245	79.4495	84.5136	76.9854	105.257	82.3514	69.3781	53.9755	70.9127	60.0254	57.2912	87.8777	105.769	93.1365	71.8485	78.6734	0.86781		43	102.502	100.782	80.1695	83.7735	93.9939	77.6478	85.5432	72.906	95.4691	69.5877	91.4652	91.1984	91.4652	84.1064	105.037	102.497	89.259	0.607462
44	89.306	72.8162	79.9869	84.52	76.685	106.669	87.7105	70.8421	54.1564	72.6263	68.7432	59.076	87.2081	106.95	93.437	72.5106	80.2027	0.837569		44	101.405	101.639	79.569	87.7026	97.4378	77.7975	83.2035	76.9256	98.7622	69.2831	90.6969	90.1182	90.6969	84.7344	107.791	102.868	90.0394	0.619264
45	90.0606	74.0905	80.9851	83.6206	76.9809	107.385	89.6958	68.9171	53.9095	72.6558	63.7899	61.9361	88.3161	104.462	93.3801	72.121	80.1441	0.841702		45	99.9909	101.763	79.0539	89.6112	99.249	78.6707	80.9965	82.1148	98.5131	66.5925	92.2583	89.435	92.2583	84.9728	109.067	104.472	90.5638	0.639653
46	91.9252	73.5537	81.4753	82.9263	77.4638	107.864	89.2465	66.4748	54.1687	69.7893	73.3692	62.2672	88.1394	101.602	94.4043	70.6225	80.3307	0.821938		46	99.2084	100.444	79.2305	90.248	97.7934	80.9746	78.4345	81.7414	97.2445	66.4435	92.4078	90.7178	92.4078	86.7719	109.457	107.581	90.6942	0.643692
47	92.7424	73.2167	81.3962	83.5779	77.7642	105.899	87.4187	63.3704	55.863	70.8222	65.2716	59.7598	89.1114	99.8607	92.0163	71.4462	79.346	0.823196		47	99.5651	99.9016	78.9317	88.1409	97.3649	83.1244	80.9501	81.1531	97.7089	71.5956	92.4633	90.6124	92.4633	87.8379	110.207	106.977	91.1873	0.592945
48	93.5957	69.7955	80.5192	84.7401	76.8816	104.95	90.1016	64.2471	56.7064	71.4872	74.4632	54.7881	87.565	99.0537	90.5991	71.8358	79.4581	0.817793		48	99.0742	96.8972	78.1723	86.3301	97.7414	82.5254	79.2874	78.4263	97.2304	72.3294	92.1127	91.6885	92.1127	88.3871	110.116	108.209	90.665	0.60863
49	93.5871	66.744	80.135	87.2951	76.2719	108.35	93.2876	66.6262	53.8117	71.4616	70.3369	53.5925	89.142	101.66	88.348	73.781	79.652	0.894813		49	100.041	98.6519	77.6793	83.6153	99.8129	80.3994	80.7476	81.6357	98.8783	75.1067	91.7238	90.8205	91.7238	87.7129	111.682	108.287	91.1574	0.617576
50	94.3072	63.9783	79.2797	86.7546	76.2548	106.937	92.1574	66.294	51.6871	70.0727	80.3038	53.0721	88.7851	101.319	87.3238	73.8792	79.5253	0.898586		50	101.566	98.5917	77.1112	82.0171	101.631	78.9272	77.7575	79.381	96.8	75.229	92.8542	91.3791	92.8542	86.0446	108.787	108.499	90.5893	0.640709
51	93.9203	63.7192	79.9295	85.7164	76.5871	106.575	89.1593	66.5426	49.9928	69.8464	73.0763	55.5106	90.0291	103.94	85.7946	74.2531	79.037	0.901366		51	101.247	99.0582	77.6631	80.0783	103.973	77.4106	75.7231	79.2683	97.1709	80.1031	92.1127	92.4976	92.1127	86.4557	107.837	107.445	90.6348	0.637286
52	93.677	65.9932	80.338	85.0328	76.4492	102.929	86.5401	66.6216	52.4279	71.4105	79.8386	55.6354	88.0068	104.782	82.4606	72.4409	79.0365	0.837298		52	99.3217	98.1684	78.4623	81.4205	103.722	78.2097	71.0504	75.7666	96.027	83.8521	92.9883	92.6701	92.9883	85.8655	109.022	105.117	90.2908	0.642146
53	93.8609	67.1066	80.9379	86.6222	76.1933	104.765	84.3401	68.0609	54.0538	70.6235	66.9256	56.474	86.6949	104.846	81.1964	70.5433	78.3278	0.845198		53	98.2435	97.8765	79.1098	79.9584	104.254	79.3542	71.4818	74.0615	99.0482	85.9401	92.2622	92.5948	92.2622	85.27	111.614	105.601	90.5583	0.666585
54	94.4832	65.7893	81.2315	89.1773	75.6229	106.006	85.4971	67.792	55.7432	69.8858	71.4309	56.173	85.1417	103.722	81.28	70.651	78.7267	0.841472		54	96.0095	97.9445	79.7618	80.9338	103.375	79.1422	72.786	73.1737	100.056	86.4071	90.6777	90.2482	90.6777	84.5023	110.984	105.911	90.1619	0.649693
55	94.481	63.3945	80.075	89.3823	75.7379	106.196	87.2578	64.5295	54.8752	68.7407	68.1058	56.7106	85.9574	103.141	84.5926	70.6573	78.3647	0.877325		55	97.0835	97.1644	78.9729	80.4169	106.126	78.7493	75.4941	71.9231	104.131	88.0637	89.0627	89.7143	89.0627	83.6264	108.192	107.506	90.3306	0.668824
56	94.7293	61.6552	79.0819	88.2522	75.6192	105.276	85.2624	65.4897	54.0415	70.0294	76.5651	54.2032	85.903	105.353	85.0674	69.3838	78.4945	0.889344		56	95.1074	97.8487	79.441	80.559	106.952	78.8561	74.4985	69.5416	102.616	90.4096	88.0549	90.4166	88.0549	84.0003	107.848	107.72	90.1203	0.680361
57	94.6717	60.8295	78.9797	85.3169	75.5354	108.555	84.7459	66.2353	53.7359	71.0662	72.9126	50.4228	87.2625	106.681	84.2459	66.1428	77.9587	0.948241		57	96.8318	97.1242	77.903	80.5448	108.488	79.8094	77.4256	70.0771	100.102	93.1557	87.894	90.5303	87.894	82.1235	108.762	105.536	90.2625	0.667084
58	94.7901	59.2818	79.8733	81.6146	75.5295	108.852	83.7801	68.7545	55.7138	72.9037	79.4682	49.0895	86.9124	108.578	83.9756	62.2968	78.2133	0.961527		58	96.8255	98.3785	78.5108	81.1636	109.1	80.3431	76.8614	69.7636	97.1256	96.2688	88.0511	90.0087	88.0511	81.967	110.306	105.533	90.5161	0.677958
59	95.1205	58.3824	81.3566	79.4056	75.3804	107.477	91.822	67.4079	55.6283	73.8579	68.6571	51.0636	86.6099	107.67	86.8313	62.357	78.0642	0.971944		59	97.4044	98.1097	78.2077	82.0655	111.215	80.2334	77.6745	75.1853	97.5362	94.0518	87.2081	85.9179	87.2081	79.2227	109.595	105.017	90.3658	0.660585
60	95.8266	59.7397	80.772	80.8989	75.2639	104.069	89.0251	68.21	56.5842	75.058	72.301	53.1495	84.6964	106.456	89.3029	61.8818	78.3272	0.9105		60	97.7568	100.139	80.3991	83.1306	112.993	83.0161	75.9786	73.6141	101.452	94.8879	87.8327	86.2766	87.8327	78.9812	106.794	105.047	91.0083	0.671419
61	96.4211	59.4334	80.2575	83.3835	74.5378	104.212	92.2278	67.374	55.6038	74.7196	65.7196	52.5818	86.0152	102.993	91.3744	61.7171	78.0357	0.938473		61	97.4569	100.791	80.6669	83.6012	113.843	84.6929	72.6699	75.1923	99.0058	95.8107	85.3631	87.762	85.3631	77.2189	108.584	104.951	90.8109	0.696739
62	96.4567	58.9448	79.4852	85.0221	74.3457	105.169	90.8931	67.7219	56.0683	71.5207	77.3232	50.3755	87.4698	103.322	89.3651	62.4615	78.4965	0.937131		62	97.8407	99.9417	79.1819	83.3271	113.84	88.5417	69.3279	74.988	98.2526	99.5708	85.344	90.4358	85.344	77.138	108.329	104.049	90.9658	0.716313
63	96.4567	59.2546	79.4489	84.3684	74.2207	106.293	89.7076	66.5742	56.5463	69.8021	75.0102	48.939	86.8512	102.594	89.2842	62.6374	77.9992	0.946295		63	97.9456	101.496	81.2637	84.6729	113.616	86.7685	65.3671	77.5791	97.9227	97.9209	84.8325	90.6925	84.8325	75.0522	109.827	105.509	90.9562	0.747865
64	96.4567	57.984	79.3723	85.5604	74.2563	104.343	96.2622	67.5909	54.9217	66.3582	77.3232	49.868	89.3136	103.093	85.3821	62.6374	78.1702	0.969783		64	97.3446	99.1377	77.7426	83.1266	114.519	87.6373	64.2968	78.599	96.3767	97.803	86.1937	89.2365	86.1937	74.4279	108.304	105.83	90.4231	0.753154
